# Supplementary material for: Decreased thermal niche breadth as a trade-off of antibiotic resistance
Source: ISME J. 2022 Apr 14;16(7):1843–52. doi: 10.1038/s41396-022-01235-6 (PMC9213455; doi:10.1038/s41396-022-01235-6)
Supplement: Supplementary file 4 — Flow Cytometry Data [file 41396_2022_1235_MOESM4_ESM.csv]

	well	gfpcount	mchcount	none	both	total	lineage	gfptime	mchtime	gfpstd	mchstd	gfp.timediff	mch.timediff	gfp.rawratio	mch.rawratio	temp	mchstrain	gfpstrain
events.vec	A1	8126	4105	1744	239	13736	L11	1	1	0.664377401684245	0.335622598315755	0	0	0.901606387239367	1.27555862381347	32	L11_1	L11_1
events.vec.4	A2	6721	4792	2258	197	13574	L11	5	1	0.583774863198124	0.416225136801876	4	-4	0.826472055516139	1.58189456061622	32	L11_1	L11_5
events.vec.5	A3	7561	4487	1867	210	13705	L11	9	1	0.627573041168659	0.372426958831341	8	-8	0.662415606460509	1.4154363307533	32	L11_1	L11_9
events.vec.6	A4	3433	8364	1400	189	13008	L11	13	1	0.291006188013902	0.708993811986098	12	-12	0.348999446695949	2.6945836652466	32	L11_1	L11_13
events.vec.7	A5	8647	3020	2088	165	13590	L11	1	1	0.741150252849919	0.258849747150081	0	0	1.00579249110454	0.983777698242447	32	L11_1	L11_1
events.vec.8	A6	7650	3832	1758	173	13067	L11	5	1	0.666260233408814	0.333739766591186	4	-4	0.943249700059738	1.26840278193776	32	L11_1	L11_5
events.vec.9	A7	7498	4256	1752	163	13343	L11	9	1	0.637910498553684	0.362089501446316	8	-8	0.673326994703397	1.37614805582204	32	L11_1	L11_9
events.vec.10	A8	3826	8521	983	184	13146	L11	13	1	0.309872843605734	0.690127156394266	12	-12	0.371625949614979	2.62287953875617	32	L11_1	L11_13
events.vec.11	A9	10477	2536	1700	182	14531	L11	1	1	0.805117958964113	0.194882041035887	0	0	1.09260112165609	0.740663677944083	32	L11_1	L11_1
events.vec.1	A10	7472	4701	1409	193	13389	L11	5	1	0.613817464881295	0.386182535118705	4	-4	0.869004497954854	1.46771542056109	32	L11_1	L11_5
events.vec.2	A11	8176	3477	1276	163	12766	L11	9	1	0.70162189993993	0.29837810006007	8	-8	0.740575623658408	1.13400814068733	32	L11_1	L11_9
events.vec.3	A12	2311	10064	1483	159	13699	L11	13	1	0.186747474747475	0.813252525252525	12	-12	0.223963503331485	3.09082665210761	32	L11_1	L11_13
events.vec.12	B1	9256	3087	1306	172	13477	L11	1	5	0.749898728023981	0.250101271976019	-4	4	1.01766478097404	0.851685634938753	32	L11_5	L11_1
events.vec.16	B2	8441	3361	1225	147	12880	L11	5	5	0.715217759701745	0.284782240298254	0	0	1.01256071349845	0.969786923638501	32	L11_5	L11_5
events.vec.17	B3	8523	3771	1566	168	13692	L11	9	5	0.693265007320644	0.306734992679356	4	-4	0.731754760221985	1.04454401584611	32	L11_5	L11_9
events.vec.18	B4	3635	9306	696	156	13481	L11	13	5	0.28089019395719	0.71910980604281	8	-8	0.336867483617544	2.44882997559876	32	L11_5	L11_13
events.vec.19	B5	10196	2395	1449	140	13900	L11	1	5	0.80978476689699	0.19021523310301	-4	4	1.09893430491855	0.647751929849816	32	L11_5	L11_1
events.vec.20	B6	8912	3332	729	174	12799	L11	5	5	0.727866710225416	0.272133289774583	0	0	1.03046830904333	0.92671265467159	32	L11_5	L11_5
events.vec.21	B7	8425	3619	1619	183	13480	L11	9	5	0.69951843241448	0.30048156758552	4	-4	0.738355372587798	1.02324883298076	32	L11_5	L11_9
events.vec.22	B8	3992	8546	579	156	12961	L11	13	5	0.318392088052321	0.681607911947679	8	-8	0.381842954340612	2.32112241045339	32	L11_5	L11_13
events.vec.23	B9	10403	1682	1628	105	13608	L11	1	5	0.860819197352089	0.139180802647911	-4	4	1.16819158000165	0.473961165162875	32	L11_5	L11_1
events.vec.13	B10	7862	3769	1306	171	12766	L11	5	5	0.675952196715674	0.324047803284326	0	0	0.956970977458229	1.10350042168991	32	L11_5	L11_5
events.vec.14	B11	9132	3105	1183	153	13267	L11	9	5	0.746261338563373	0.253738661436627	4	-4	0.787693423289731	0.864072266673174	32	L11_5	L11_9
events.vec.15	B12	2965	9791	845	164	13437	L11	13	5	0.232439636249608	0.767560363750392	8	-8	0.278761441448955	2.61382171545795	32	L11_5	L11_13
events.vec.24	C1	11541	792	1499	56	13776	L11	1	9	0.935782048163464	0.0642179518365361	-8	8	1.269921387376	1.22089097502245	32	L11_9	L11_1
events.vec.28	C2	11980	718	861	43	13516	L11	5	9	0.943455662309025	0.056544337690975	-4	4	1.33568570637864	1.07500269942052	32	L11_9	L11_5
events.vec.29	C3	11235	831	806	44	12828	L11	9	9	0.931128791645947	0.0688712083540527	0	0	0.982824631954242	1.30935718617103	32	L11_9	L11_9
events.vec.30	C4	8462	5500	107	145	13924	L11	13	9	0.606073628419997	0.393926371580003	4	-4	0.726855199950182	7.48920104318463	32	L11_9	L11_13
events.vec.31	C5	12596	586	2390	68	15504	L11	1	9	0.955545440752541	0.0444545592474587	-8	8	1.29674168702294	0.845155733430671	32	L11_9	L11_1
events.vec.32	C6	10978	752	873	50	12553	L11	5	9	0.935890878090367	0.0641091219096334	-4	4	1.32497595651295	1.21882193557526	32	L11_9	L11_5
events.vec.33	C7	11159	602	1020	37	12744	L11	9	9	0.948813876371057	0.0511861236289431	0	0	1.00149158441236	0.973134062949134	32	L11_9	L11_9
events.vec.34	C8	9206	4299	175	157	13523	L11	13	9	0.681673454276194	0.318326545723806	4	-4	0.817520960613878	6.0519215526141	32	L11_9	L11_13
events.vec.35	C9	12012	892	2137	68	14973	L11	1	9	0.930874147551147	0.0691258524488531	-8	8	1.26326102456296	1.31419839751916	32	L11_9	L11_1
events.vec.25	C10	11269	826	817	50	12862	L11	5	9	0.931707317073171	0.0682926829268293	-4	4	1.31905313165146	1.29835844745828	32	L11_9	L11_5
events.vec.26	C11	11907	467	958	39	13293	L11	9	9	0.962259576531437	0.0377404234685631	0	0	1.0156837836334	0.717508750879832	32	L11_9	L11_9
events.vec.27	C12	11090	1804	122	97	12919	L11	13	9	0.860089964324492	0.139910035675508	4	-4	1.03149326035516	2.65992444458675	32	L11_9	L11_13
events.vec.36	D1	11737	318	1831	30	13856	L11	1	13	0.973620904189133	0.0263790958108669	-12	12	1.32127134929837	0.158747586384242	32	L11_13	L11_1
events.vec.40	D2	11056	513	541	34	12076	L11	5	13	0.955657360186706	0.0443426398132941	-8	8	1.35296010951157	0.266850960121477	32	L11_13	L11_5
events.vec.41	D3	12024	508	649	41	13140	L11	9	13	0.959463772741781	0.040536227258219	-4	4	1.01273275810907	0.243944230860047	32	L11_13	L11_9
events.vec.42	D4	10616	2719	104	147	13292	L11	13	13	0.79610048743907	0.20389951256093	0	0	0.954751620667729	1.22705325899142	32	L11_13	L11_13
events.vec.43	D5	12626	560	1488	45	14629	L11	1	13	0.957530714394054	0.0424692856059457	-12	12	1.29943584156683	0.255577243198366	32	L11_13	L11_1
events.vec.44	D6	11251	632	731	49	12565	L11	5	13	0.946814777413111	0.0531852225868888	-8	8	1.34044133211693	0.320065015780381	32	L11_13	L11_5
events.vec.45	D7	11781	592	697	47	13023	L11	9	13	0.952153883455912	0.0478461165440879	-4	4	1.0050170271474	0.287934642403633	32	L11_13	L11_9
events.vec.46	D8	11142	1884	132	102	13056	L11	13	13	0.855366190695532	0.144633809304468	0	0	1.02582810802945	0.870396328261737	32	L11_13	L11_13
events.vec.47	D9	12369	468	1903	47	14693	L11	1	13	0.963542883851367	0.0364571161486329	-12	12	1.3075947740804	0.219396420431564	32	L11_13	L11_1
events.vec.37	D10	11494	868	501	49	12814	L11	5	13	0.929784824462061	0.0702151755379389	-8	8	1.31633138647163	0.422550102706777	32	L11_13	L11_5
events.vec.38	D11	11172	628	481	40	12241	L11	9	13	0.946779661016949	0.0532203389830508	-4	4	0.999344430361644	0.320276343840039	32	L11_13	L11_9
events.vec.39	D12	11018	1944	111	122	12951	L11	13	13	0.850023144576454	0.149976855423546	0	0	1.01942027130283	0.902550412746842	32	L11_13	L11_13
events.vec.48	E1	8278	3197	2203	141	13537	L12	1	1	0.721394335511983	0.278605664488017	0	0	0.944660172416223	1.17880853918671	32	L12_1	L12_1
events.vec.52	E2	7902	4500	1153	154	13401	L12	5	1	0.637155297532656	0.362844702467344	4	-4	0.686757587961071	1.53523236669714	32	L12_1	L12_5
events.vec.53	E3	7287	4727	1723	175	13562	L12	9	1	0.606542367238222	0.393457632761778	8	-8	0.655626566900963	1.66475874839121	32	L12_1	L12_9
events.vec.54	E4	8891	4475	729	198	13897	L12	13	1	0.665195271584618	0.334804728415382	12	-12	0.69644939560367	1.4165924211965	32	L12_1	L12_13
events.vec.55	E5	9754	1749	2069	105	13467	L12	1	1	0.84795270798922	0.15204729201078	0	0	1.11038735944801	0.643327358443682	32	L12_1	L12_1
events.vec.56	E6	9501	4236	762	172	14327	L12	5	1	0.691635728324962	0.308364271675038	4	-4	0.745479298958203	1.30472019403705	32	L12_1	L12_5
events.vec.57	E7	6343	6586	1672	199	14402	L12	9	1	0.490602521463377	0.509397478536623	8	-8	0.530304335251258	2.15531187652855	32	L12_1	L12_9
events.vec.58	E8	7008	5495	1056	229	13330	L12	13	1	0.560505478685116	0.439494521314884	12	-12	0.586840764716917	1.85954544608351	32	L12_1	L12_13
events.vec.59	E9	8619	3325	1922	185	13681	L12	1	1	0.721617548559946	0.278382451440054	0	0	0.944952468135769	1.1778641023696	32	L12_1	L12_1
events.vec.49	E10	8540	4037	1104	161	13520	L12	5	1	0.679017253717103	0.320982746282897	4	-4	0.731878481043011	1.35811022703078	32	L12_1	L12_5
events.vec.50	E11	8411	3951	1136	201	13297	L12	9	1	0.680391522407377	0.319608477592623	8	-8	0.735451935559956	1.35229555822205	32	L12_1	L12_9
events.vec.51	E12	8315	4814	561	237	13453	L12	13	1	0.633330794424556	0.366669205575444	12	-12	0.663087769616032	1.55141422333763	32	L12_1	L12_13
events.vec.60	F1	10572	737	1928	66	13171	L12	1	5	0.934830665841365	0.0651693341586347	-4	4	1.22415335760425	0.902287663518347	32	L12_5	L12_1
events.vec.64	F2	13454	663	200	33	14284	L12	5	5	0.953035347453425	0.0469646525465751	0	0	1.02722877608219	0.650238753568508	32	L12_5	L12_5
events.vec.65	F3	12008	1409	287	100	13604	L12	9	5	0.894983975553402	0.105016024446598	4	-4	0.967410197568266	1.45397623826039	32	L12_5	L12_9
events.vec.66	F4	12595	1592	135	92	14230	L12	13	5	0.887784591527455	0.112215408472545	8	-8	0.929497049374163	1.55365372423457	32	L12_5	L12_13
events.vec.67	F5	11639	667	2071	49	14328	L12	1	5	0.945798797334634	0.0542012026653665	-4	4	1.23851603898039	0.750430814495873	32	L12_5	L12_1
events.vec.68	F6	12818	1162	164	64	14080	L12	5	5	0.916881258941345	0.0831187410586552	0	0	0.98826010593594	1.1508022236631	32	L12_5	L12_5
events.vec.69	F7	12742	1027	280	49	14000	L12	9	5	0.925412157745661	0.0745878422543395	4	-4	1.00030076829391	1.03268954307133	32	L12_5	L12_9
events.vec.70	F8	8647	6600	53	202	15098	L12	13	5	0.56712795959861	0.43287204040139	8	-8	0.593774402141327	5.99323450175899	32	L12_5	L12_13
events.vec.71	F9	11337	454	1678	36	13433	L12	1	5	0.961496056314138	0.0385039436858621	-4	4	1.25907147536806	0.533097872382595	32	L12_5	L12_1
events.vec.61	F10	13364	1267	157	93	14695	L12	5	5	0.913403048322056	0.0865969516779441	0	0	0.984511117981868	1.19895902276839	32	L12_5	L12_5
events.vec.62	F11	12185	1222	227	61	13573	L12	9	5	0.908853583948684	0.0911464160513165	4	-4	0.982402198502782	1.26194762979816	32	L12_5	L12_9
events.vec.63	F12	12435	1386	163	111	13873	L12	13	5	0.899717820707619	0.100282179292381	8	-8	0.941990959967254	1.38843482773656	32	L12_5	L12_13
events.vec.72	G1	10873	583	1976	50	13382	L12	1	9	0.949109636871508	0.0508903631284916	-8	8	1.24285155714817	0.679751820250284	32	L12_9	L12_1
events.vec.76	G2	12517	1327	173	75	13942	L12	5	9	0.904146200520081	0.0958537994799191	-4	4	0.97453362820312	1.28033660341288	32	L12_9	L12_5
events.vec.77	G3	12216	1091	259	68	13498	L12	9	9	0.918013075824754	0.0819869241752461	0	0	0.992302918613413	1.09511423221981	32	L12_9	L12_9
events.vec.78	G4	12991	978	140	70	14039	L12	13	9	0.929987830195433	0.0700121698045673	4	-4	0.973683202400796	0.935165263886321	32	L12_9	L12_13
events.vec.79	G5	12480	580	2003	43	15020	L12	1	9	0.955589586523737	0.0444104134762634	-8	8	1.25133699992806	0.593197956209054	32	L12_9	L12_1
events.vec.80	G6	13260	1070	178	61	14447	L12	5	9	0.92533147243545	0.0746685275645499	-4	4	0.997368165241796	0.997361079921139	32	L12_9	L12_5
events.vec.81	G7	12630	685	441	47	13709	L12	9	9	0.948554262110402	0.0514457378895982	0	0	1.02531563824373	0.687170061771377	32	L12_9	L12_9
events.vec.82	G8	11919	1610	122	73	13578	L12	13	9	0.880996378150639	0.119003621849361	4	-4	0.922389892565532	1.58955298401458	32	L12_9	L12_13
events.vec.83	G9	11927	602	1886	42	14373	L12	1	9	0.951951472583606	0.048048527416394	-8	8	1.24657291851964	0.641792904663983	32	L12_9	L12_1
events.vec.73	G10	13046	1389	338	94	14679	L12	5	9	0.903775545549013	0.0962244544509872	-4	4	0.974134117887688	1.28528750915965	32	L12_9	L12_5
events.vec.74	G11	12561	1260	356	86	14091	L12	9	9	0.908834382461472	0.0911656175385283	0	0	0.98238144314286	1.21771570600881	32	L12_9	L12_9
events.vec.75	G12	12802	1027	151	70	13910	L12	13	9	0.925735772651674	0.074264227348326	4	-4	0.969231362417977	0.991960768525996	32	L12_9	L12_13
events.vec.84	H1	11772	317	1734	29	13794	L12	1	13	0.973777814542146	0.0262221854578542	-12	12	1.27515434055581	0.584320494869642	32	L12_13	L12_1
events.vec.88	H2	12825	518	189	36	13496	L12	5	13	0.961178145844263	0.0388218541557371	-8	8	1.03600548813936	0.865084455622396	32	L12_13	L12_5
events.vec.89	H3	12910	680	197	58	13729	L12	9	13	0.949963208241354	0.0500367917586461	-4	4	1.02683860277956	1.1149918441807	32	L12_13	L12_9
events.vec.90	H4	13636	475	120	31	14200	L12	13	13	0.966338317624548	0.0336616823754518	0	0	1.01174161333868	0.750098077651923	32	L12_13	L12_13
events.vec.91	H5	12261	265	1586	30	14082	L12	1	13	0.978844004470701	0.0211559955292991	-12	12	1.28178847616765	0.471428355848091	32	L12_13	L12_1
events.vec.92	H6	12583	397	55	34	13001	L12	5	13	0.969414483821263	0.0305855161787365	-8	8	1.04488302180285	0.681550512947413	32	L12_13	L12_5
events.vec.93	H7	12517	627	77	43	13178	L12	9	13	0.952297626293366	0.0477023737066342	-4	4	1.02936193268332	1.0629729797128	32	L12_13	L12_9
events.vec.94	H8	12456	669	76	53	13148	L12	13	13	0.949028571428571	0.0509714285714286	0	0	0.993618570690585	1.13581876746847	32	L12_13	L12_13
events.vec.95	H9	12023	243	1673	16	13923	L12	1	13	0.980189140714169	0.0198108592858308	-12	12	1.28354992143153	0.441454093149287	32	L12_13	L12_1
events.vec.85	H10	13100	500	147	48	13699	L12	5	13	0.963235294117647	0.0367647058823529	-8	8	1.03822278460033	0.819244115615038	32	L12_13	L12_5
events.vec.86	H11	12612	538	289	46	13393	L12	9	13	0.959087452471483	0.0409125475285171	-4	4	1.03670122284253	0.911672295837583	32	L12_13	L12_9
events.vec.87	H12	11914	627	132	54	12619	L12	13	13	0.950003986922893	0.0499960130771071	0	0	0.994639815970733	1.1140831548796	32	L12_13	L12_13
events.vec1	A1	10962	2728	618	187	14121	L13	1	1	0.80073046018992	0.19926953981008	0	0	1.00600037049304	0.976593357403899	32	L13_1	L13_1
events.vec.410	A2	1734	3308	8285	29	13298	L13	5	1	0.343911146370488	0.656088853629512	4	-4	0.381889812061315	3.21540370360663	32	L13_1	L13_5
events.vec.510	A3	8884	4040	340	203	13061	L13	9	1	0.687403280718044	0.312596719281956	8	-8	0.776054051718341	1.53199470369614	32	L13_1	L13_9
events.vec.610	A4	4439	8508	164	226	12885	L13	13	1	0.342859349656291	0.657140650343709	12	-12	0.402524940881615	3.22055841859921	32	L13_1	L13_13
events.vec.710	A5	9914	3302	619	201	13634	L13	1	1	0.750151331719128	0.249848668280872	0	0	0.942455114616592	1.22447489983598	32	L13_1	L13_1
events.vec.810	A6	1480	4236	7598	47	13267	L13	5	1	0.258922323303009	0.741077676696991	4	-4	0.287515535417233	3.63192255611354	32	L13_1	L13_5
events.vec.96	A7	7251	4698	395	232	12112	L13	9	1	0.606829023349234	0.393170976650766	8	-8	0.685088557881966	1.92687836027068	32	L13_1	L13_9
events.vec.101	A8	4573	9144	212	215	13714	L13	13	1	0.333381934825399	0.666618065174601	12	-12	0.39139823295214	3.26700596084792	32	L13_1	L13_13
events.vec.111	A9	11280	2197	536	153	13860	L13	1	1	0.836981524078059	0.163018475921941	0	0	1.05154451489037	0.798931742760123	32	L13_1	L13_1
events.vec.110	A10	1379	3947	7325	28	12623	L13	5	1	0.258918512955314	0.741081487044686	4	-4	0.287511304286661	3.63194123011787	32	L13_1	L13_5
events.vec.210	A11	7483	4835	323	204	12437	L13	9	1	0.607484981328138	0.392515018671862	8	-8	0.685829111297354	1.9236635979666	32	L13_1	L13_9
events.vec.310	A12	3894	9332	235	205	13256	L13	13	1	0.294420081657342	0.705579918342658	12	-12	0.345656100912187	3.45795279111779	32	L13_1	L13_13
events.vec.121	B1	12621	319	572	28	13484	L13	1	5	0.975347758887172	0.0246522411128284	-4	4	1.22538139309365	0.24788758515395	32	L13_5	L13_1
events.vec.161	B2	2513	350	9953	7	12809	L13	5	5	0.877750611246944	0.122249388753056	0	0	0.974682034890174	1.22926372599739	32	L13_5	L13_5
events.vec.171	B3	12563	415	188	20	13146	L13	9	5	0.968022807828633	0.0319771921713669	4	-4	1.0928635973143	0.321542731595265	32	L13_5	L13_9
events.vec.181	B4	11113	1004	102	47	12172	L13	13	5	0.917141206569283	0.0828587934307172	8	-8	1.07674534856489	0.833176428800306	32	L13_5	L13_13
events.vec.191	B5	13041	242	760	24	14019	L13	1	5	0.981781224121057	0.018218775878943	-4	4	1.23346409848656	0.183196665018098	32	L13_5	L13_1
events.vec.201	B6	2350	169	10125	3	12641	L13	5	5	0.93290988487495	0.0670901151250496	0	0	1.03593263656897	0.674616419251018	32	L13_5	L13_5
events.vec.211	B7	11884	285	185	16	12338	L13	9	5	0.976579834004437	0.0234201659955625	4	-4	1.10252417796713	0.235498605014194	32	L13_5	L13_9
events.vec.221	B8	11054	1038	102	51	12143	L13	13	5	0.914158121071783	0.085841878928217	8	-8	1.07324313602575	0.863172478932162	32	L13_5	L13_13
events.vec.231	B9	13178	169	366	17	13696	L13	1	5	0.987337978571964	0.0126620214280363	-4	4	1.24044534537834	0.127321402569365	32	L13_5	L13_1
events.vec.131	B10	2354	288	9975	8	12609	L13	5	5	0.890991672975019	0.109008327024981	0	0	0.989385328540853	1.09611985475159	32	L13_5	L13_5
events.vec.141	B11	12267	395	159	33	12788	L13	9	5	0.968804296319697	0.0311957036803033	4	-4	1.09374587024909	0.31368456997869	32	L13_5	L13_9
events.vec.151	B12	11188	924	121	41	12192	L13	13	5	0.923712021136063	0.0762879788639366	8	-8	1.08445963941823	0.767104409303221	32	L13_5	L13_13
events.vec.241	C1	11459	997	586	62	12980	L13	1	9	0.919958253050739	0.0800417469492614	-8	8	1.155792603653	0.700690149963618	32	L13_9	L13_1
events.vec.281	C2	1517	858	9681	8	12048	L13	5	9	0.638736842105263	0.361263157894737	-4	4	0.709273587560432	3.16251888457726	32	L13_9	L13_5
events.vec.291	C3	11141	1059	215	61	12354	L13	9	9	0.913196721311475	0.0868032786885246	0	0	1.03096687995058	0.759880995602848	32	L13_9	L13_9
events.vec.301	C4	8698	3637	83	119	12299	L13	13	9	0.705147952979327	0.294852047020673	4	-4	0.827860282562918	2.58115212271615	32	L13_9	L13_13
events.vec.311	C5	12336	1073	288	78	13619	L13	1	9	0.919979118502498	0.0800208814975017	-8	8	1.15581881803255	0.700507492574445	32	L13_9	L13_1
events.vec.321	C6	1490	936	9831	12	12245	L13	5	9	0.614179719703215	0.385820280296785	-4	4	0.682004582301783	3.37749337519493	32	L13_9	L13_5
events.vec.331	C7	10127	1399	233	92	11667	L13	9	9	0.87862224535832	0.12137775464168	0	0	0.991933516418395	1.06254798706527	32	L13_9	L13_9
events.vec.341	C8	9531	2709	82	111	12211	L13	13	9	0.778676470588235	0.221323529411765	4	-4	0.914184491697972	1.93747916462033	32	L13_9	L13_13
events.vec.351	C9	11814	1167	484	79	13386	L13	1	9	0.910099376011093	0.0899006239889069	-8	8	1.14340637077236	0.786995338127003	32	L13_9	L13_1
events.vec.251	C10	1396	1389	9306	15	12076	L13	5	9	0.501256732495512	0.498743267504488	-4	4	0.556611326464429	4.36602783198361	32	L13_9	L13_5
events.vec.261	C11	10674	1659	157	108	12382	L13	9	9	0.865482850887862	0.134517149112138	0	0	0.977099603631023	1.17757101733188	32	L13_9	L13_9
events.vec.271	C12	8493	3924	75	140	12352	L13	13	9	0.68398163807683	0.31601836192317	4	-4	0.803010531015088	2.76644328549661	32	L13_9	L13_13
events.vec.361	D1	12399	329	481	36	13173	L13	1	13	0.974151477058454	0.0258485229415462	-12	12	1.22387844044887	0.174383173873704	32	L13_13	L13_1
events.vec.401	D2	1493	371	10928	7	12785	L13	5	13	0.800965665236052	0.199034334763948	-8	8	0.889417602752088	1.34275521601245	32	L13_13	L13_5
events.vec.411	D3	11258	479	157	50	11844	L13	9	13	0.959188889835563	0.0408111101644372	-4	4	1.08289041556878	0.275326019048663	32	L13_13	L13_9
events.vec.421	D4	10396	1613	80	62	12027	L13	13	13	0.865684070280623	0.134315929719377	0	0	1.01633346024014	0.906142226355826	32	L13_13	L13_13
events.vec.431	D5	12196	592	368	39	13117	L13	1	13	0.953706599937441	0.0462934000625587	-12	12	1.19819245124153	0.312311463620954	32	L13_13	L13_1
events.vec.441	D6	1371	571	10584	7	12519	L13	5	13	0.705973223480947	0.294026776519053	-8	8	0.783934991583615	1.98360744283903	32	L13_13	L13_5
events.vec.451	D7	10824	831	222	57	11820	L13	9	13	0.928700128700129	0.0712998712998713	-4	4	1.04846967991807	0.481013862268852	32	L13_13	L13_9
events.vec.461	D8	9671	2178	77	80	11846	L13	13	13	0.816187020001688	0.183812979998312	0	0	0.958222758993944	1.24006663451432	32	L13_13	L13_13
events.vec.471	D9	12964	567	289	42	13778	L13	1	13	0.958096223486808	0.0419037765131919	-12	12	1.2037073693526	0.282697528295505	32	L13_13	L13_1
events.vec.371	D10	1365	568	10594	8	12519	L13	5	13	0.70615623383342	0.29384376616658	-8	8	0.784138212066139	1.98237279101046	32	L13_13	L13_5
events.vec.381	D11	11319	694	137	35	12115	L13	9	13	0.942229251644052	0.0577707483559477	-4	4	1.06374358240201	0.389741668340241	32	L13_13	L13_9
events.vec.391	D12	10525	1525	86	70	12066	L13	13	13	0.87344398340249	0.12655601659751	0	0	1.02544378076591	0.853791139129858	32	L13_13	L13_13
events.vec.481	E1	9357	2901	1019	152	13125	L14	1	1	0.763338228095937	0.236661771904063	0	0	1.06265070379874	0.840221570736741	32	L14_1	L14_1
events.vec.521	E2	7806	4129	598	197	12336	L14	5	1	0.654042731462086	0.345957268537914	4	-4	1.27485053963544	1.22825396446602	32	L14_1	L14_5
events.vec.531	E3	3908	8742	391	146	12895	L14	9	1	0.308932806324111	0.691067193675889	8	-8	0.379852857867866	2.45349960106937	32	L14_1	L14_9
events.vec.541	E4	1650	9983	640	98	12175	L14	13	1	0.141837875010745	0.858162124989255	12	-12	0.148789812451166	3.04673764082839	32	L14_1	L14_13
events.vec.551	E5	8667	3619	1020	182	13124	L14	1	1	0.705437082858538	0.294562917141462	0	0	0.982045946336567	1.04578832031109	32	L14_1	L14_1
events.vec.561	E6	7053	5159	592	201	12603	L14	5	1	0.577546675401245	0.422453324598755	4	-4	1.1257455444142	1.49983832666146	32	L14_1	L14_5
events.vec.571	E7	3685	8877	425	154	12833	L14	9	1	0.293345008756567	0.706654991243433	8	-8	0.360686653008143	2.50884104320915	32	L14_1	L14_9
events.vec.581	E8	1475	11243	516	98	13136	L14	13	1	0.11597735493002	0.88402264506998	12	-12	0.121661783831101	3.13855038535185	32	L14_1	L14_13
events.vec.591	E9	8490	3882	477	185	12664	L14	1	1	0.686226964112512	0.313773035887488	0	0	0.955303349864697	1.11399010895217	32	L14_1	L14_1
events.vec.491	E10	7416	4425	525	190	12176	L14	5	1	0.626298454522422	0.373701545477578	4	-4	1.22077180023984	1.32675462116967	32	L14_1	L14_5
events.vec.501	E11	3560	8845	357	198	12564	L14	9	1	0.286981056025796	0.713018943974204	8	-8	0.352861761696395	2.53143501906137	32	L14_1	L14_9
events.vec.511	E12	2745	9173	250	134	12034	L14	13	1	0.230323879845612	0.769676120154388	12	-12	0.241612805343123	2.73258529855357	32	L14_1	L14_13
events.vec.601	F1	8111	5183	841	234	13901	L14	1	5	0.610124868361667	0.389875131638333	-4	4	0.849360869017228	0.800622214179327	32	L14_5	L14_1
events.vec.641	F2	7143	6115	751	263	13746	L14	5	5	0.538769045104842	0.461230954895158	0	0	1.05016075380175	0.947153892079376	32	L14_5	L14_5
events.vec.651	F3	3596	10144	238	149	13829	L14	9	5	0.261717612809316	0.738282387190684	4	-4	0.321798724981237	1.51608869495817	32	L14_5	L14_9
events.vec.661	F4	2075	11880	388	121	14222	L14	13	5	0.148692225008957	0.851307774991043	8	-8	0.155980116526374	1.748190280558	32	L14_5	L14_13
events.vec.671	F5	7396	5501	1006	216	13687	L14	1	5	0.573466697681631	0.426533302318369	-4	4	0.798328666725615	0.875901049365049	32	L14_5	L14_1
events.vec.681	F6	6555	6620	526	219	13482	L14	5	5	0.49753320683112	0.50246679316888	0	0	0.969784460102932	1.03183312771956	32	L14_5	L14_5
events.vec.691	F7	2740	11541	289	169	14401	L14	9	5	0.191863314893915	0.808136685106085	4	-4	0.235908349616957	1.65953693807117	32	L14_5	L14_9
events.vec.701	F8	1474	13393	330	93	15104	L14	13	5	0.0991457590636981	0.900854240936302	8	-8	0.104005216486066	1.84993568068948	32	L14_5	L14_13
events.vec.711	F9	5940	6990	1077	242	13765	L14	1	5	0.459396751740139	0.540603248259861	-4	4	0.639530765774981	1.110147671629	32	L14_5	L14_1
events.vec.611	F10	6280	6210	364	192	12662	L14	5	5	0.502802241793435	0.497197758206565	0	0	0.980054786095317	1.02101298020107	32	L14_5	L14_5
events.vec.621	F11	2849	11323	247	145	14274	L14	9	5	0.201030200395145	0.798969799604855	4	-4	0.247179627979465	1.64071241818892	32	L14_5	L14_9
events.vec.631	F12	2624	11507	218	176	14173	L14	13	5	0.185691033897106	0.814308966102894	8	-8	0.19479235786154	1.67221193290205	32	L14_5	L14_13
events.vec.721	G1	12404	524	911	55	13784	L14	1	9	0.959467821782178	0.0405321782178218	-8	8	1.33568465270277	0.217093239450767	32	L14_9	L14_1
events.vec.761	G2	10669	718	418	47	11758	L14	5	9	0.936945639764644	0.0630543602353561	-4	4	1.82628075659958	0.337723653819578	32	L14_9	L14_5
events.vec.771	G3	11433	2281	117	139	13692	L14	9	9	0.833673618200379	0.166326381799621	0	0	1.0250556105402	0.890855972184791	32	L14_9	L14_9
events.vec.781	G4	8705	3998	148	152	12699	L14	13	9	0.685271195780524	0.314728804219476	4	-4	0.718858574909178	1.68570993863907	32	L14_9	L14_13
events.vec.791	G5	12374	563	1024	42	13919	L14	1	9	0.956481409909562	0.0435185900904383	-8	8	1.3315272391717	0.233088674590631	32	L14_9	L14_1
events.vec.801	G6	11130	438	617	40	12145	L14	5	9	0.962136929460581	0.0378630705394191	-4	4	1.87538325054701	0.202797308222167	32	L14_9	L14_5
events.vec.811	G7	10330	3465	171	157	13809	L14	9	9	0.748822036969917	0.251177963030083	0	0	0.920725105766343	1.34532709739418	32	L14_9	L14_9
events.vec.821	G8	8770	3910	131	114	12697	L14	13	9	0.691640378548896	0.308359621451104	4	-4	0.725539932124248	1.65159614114196	32	L14_9	L14_13
events.vec.831	G9	11901	483	1089	40	13433	L14	1	9	0.960998062015504	0.0390019379844961	-8	8	1.3378149152798	0.20889716354275	32	L14_9	L14_1
events.vec.731	G10	11089	686	447	49	12173	L14	5	9	0.941740976645435	0.0582590233545648	-4	4	1.83562775720999	0.312039487226948	32	L14_9	L14_5
events.vec.741	G11	11784	1960	106	73	13777	L14	9	9	0.857392316647264	0.142607683352736	0	0	1.05421928369346	0.763816930421027	32	L14_9	L14_9
events.vec.751	G12	9509	3202	129	125	12715	L14	13	9	0.748092203603178	0.251907796396822	4	-4	0.784758645473672	1.34923613699706	32	L14_9	L14_13
events.vec.841	H1	13161	212	742	11	14104	L14	1	13	0.984147162192477	0.0158528378075226	-12	12	1.3700410067946	0.339292576265944	32	L14_13	L14_1
events.vec.881	H2	11693	202	320	10	12205	L14	5	13	0.983018074821354	0.0169819251786465	-8	8	1.91608447410755	0.363458026491908	32	L14_13	L14_5
events.vec.891	H3	12762	558	22	41	13301	L14	9	13	0.958108108108108	0.0418918918918919	-4	4	1.17805586056606	0.896597069700017	32	L14_13	L14_9
events.vec.901	H4	12280	604	20	41	12863	L14	13	13	0.953120149022043	0.0468798509779572	0	0	0.999835680037322	1.00335256099869	32	L14_13	L14_13
events.vec.911	H5	12462	151	1196	13	13796	L14	1	13	0.98802822484738	0.0119717751526203	-12	12	1.37544387253605	0.256227590500022	32	L14_13	L14_1
events.vec.921	H6	11618	166	348	12	12120	L14	5	13	0.98591310251188	0.0140868974881195	-8	8	1.921727419799	0.301496791828039	32	L14_13	L14_5
events.vec.931	H7	13363	590	25	34	13944	L14	9	13	0.957715186698201	0.0422848133017989	-4	4	1.17757273829023	0.905006625077802	32	L14_13	L14_9
events.vec.941	H8	12009	637	37	35	12648	L14	13	13	0.949628340977384	0.0503716590226158	0	0	0.996172727077537	1.07808647057898	32	L14_13	L14_13
events.vec.951	H9	12032	153	1105	9	13281	L14	1	13	0.987443578169881	0.012556421830119	-12	12	1.37462998010875	0.268740572706887	32	L14_13	L14_1
events.vec.851	H10	11628	209	261	17	12081	L14	5	13	0.982343499197432	0.0176565008025682	-8	8	1.91476960115382	0.377895725540213	32	L14_13	L14_5
events.vec.861	H11	13527	633	29	42	14147	L14	9	13	0.955296610169492	0.0447033898305085	-4	4	1.17459894208732	0.956770547177151	32	L14_13	L14_9
events.vec.871	H12	12109	543	39	35	12656	L14	13	13	0.957081884287069	0.0429181157129308	0	0	1.00399159288514	0.918560968422335	32	L14_13	L14_13
events.vec2	A1	12514	5691	723	409	18519	L15	1	1	0.687393573194177	0.312606426805823	0	0	1.02384198155696	0.951288742977812	32	L15_1	L15_1
events.vec.412	A2	13194	5529	524	384	18863	L15	5	1	0.704694760455055	0.295305239544945	4	-4	1.11767720000495	0.898639714454648	32	L15_1	L15_5
events.vec.512	A3	4154	7624	669	231	12216	L15	9	1	0.352691458651724	0.647308541348276	8	-8	0.390058604443492	1.96981659945365	32	L15_1	L15_9
events.vec.612	A4	7975	8060	442	415	16062	L15	13	1	0.497349547864047	0.502650452135953	12	-12	0.548359418375097	1.52960936105979	32	L15_1	L15_13
events.vec.712	A5	12080	5256	645	365	17616	L15	1	1	0.696815874480849	0.303184125519151	0	0	1.03787607788309	0.92261585471207	32	L15_1	L15_1
events.vec.812	A6	11755	4262	432	307	16142	L15	5	1	0.733907723044266	0.266092276955735	4	-4	1.16401025661726	0.809742110064033	32	L15_1	L15_5
events.vec.97	A7	3774	9057	630	216	13245	L15	9	1	0.294131400514379	0.705868599485621	8	-8	0.325294193531749	2.14801998657974	32	L15_1	L15_9
events.vec.102	A8	8575	9856	522	503	18450	L15	13	1	0.46524876566654	0.53475123433346	12	-12	0.512966270174181	1.62729485350886	32	L15_1	L15_13
events.vec.112	A9	11152	6551	948	374	18277	L15	1	1	0.629949726035135	0.370050273964865	0	0	0.938281940559955	1.12609540231012	32	L15_1	L15_1
events.vec.113	A10	12406	4856	395	272	17385	L15	5	1	0.718688448615456	0.281311551384544	4	-4	1.13987181117357	0.856055695451098	32	L15_1	L15_5
events.vec.212	A11	5656	9386	1041	266	15817	L15	9	1	0.376013827948411	0.623986172051589	8	-8	0.415851944761282	1.89884458650367	32	L15_1	L15_9
events.vec.312	A12	7627	6720	329	328	14348	L15	13	1	0.531609395692479	0.468390604307521	12	-12	0.586133073361818	1.42535364274865	32	L15_1	L15_13
events.vec.122	B1	10415	5197	617	331	15898	L15	1	5	0.667115039713041	0.332884960286959	-4	4	0.993638012954342	0.90090496521544	32	L15_5	L15_1
events.vec.162	B2	12656	7440	202	454	19844	L15	5	5	0.629777070063694	0.370222929936306	0	0	0.998854414415653	1.0019547759944	32	L15_5	L15_5
events.vec.172	B3	7806	7608	1214	299	16329	L15	9	5	0.506422732580771	0.493577267419229	4	-4	0.560077482692817	1.33579543681437	32	L15_5	L15_9
events.vec.182	B4	8005	8898	223	398	16728	L15	13	5	0.473584570786251	0.526415429213749	8	-8	0.522157023974529	1.42466716890983	32	L15_5	L15_13
events.vec.192	B5	8658	4237	573	274	13194	L15	1	5	0.671423032183017	0.328576967816983	-4	4	1.00005457505063	0.889246007108813	32	L15_5	L15_1
events.vec.202	B6	11994	7120	320	403	19031	L15	5	5	0.627498168881448	0.372501831118552	0	0	0.995239975887948	1.00812229220947	32	L15_5	L15_5
events.vec.213	B7	6959	8557	2048	293	17271	L15	9	5	0.448504769270431	0.55149523072957	4	-4	0.496023195618773	1.49254202181019	32	L15_5	L15_9
events.vec.222	B8	6563	7118	230	311	13600	L15	13	5	0.479716395000365	0.520283604999635	8	-8	0.528917749050224	1.40807227415832	32	L15_5	L15_13
events.vec.232	B9	11244	6916	750	435	18475	L15	1	5	0.619162995594714	0.380837004405286	-4	4	0.92221558803745	1.03068023232631	32	L15_5	L15_1
events.vec.132	B10	13143	7580	261	447	20537	L15	5	5	0.634222844182792	0.365777155817208	0	0	1.0059056096964	0.989922931796129	32	L15_5	L15_5
events.vec.142	B11	5071	7454	1171	210	13486	L15	9	5	0.404870259481038	0.595129740518962	4	-4	0.447765673139803	1.6106325071542	32	L15_5	L15_9
events.vec.152	B12	5359	8582	172	288	13825	L15	13	5	0.384405709776917	0.615594290223083	8	-8	0.423831673997937	1.66601684901046	32	L15_5	L15_13
events.vec.242	C1	14629	478	528	48	15587	L15	1	9	0.968359038856159	0.0316409611438406	-8	8	1.44232747564693	0.330285572673737	32	L15_9	L15_1
events.vec.282	C2	17821	837	489	64	19083	L15	5	9	0.955139886375817	0.0448601136241827	-4	4	1.51489429711129	0.46827428064575	32	L15_9	L15_5
events.vec.292	C3	13611	1152	1118	83	15798	L15	9	9	0.921967079861817	0.0780329201381833	0	0	1.01964814767136	0.81455008898366	32	L15_9	L15_9
events.vec.302	C4	11626	2278	443	146	14201	L15	13	9	0.836162255466053	0.163837744533947	4	-4	0.921921915971886	1.71022754438362	32	L15_9	L15_13
events.vec.313	C5	14012	414	889	43	15272	L15	1	9	0.971301816165257	0.0286981838347428	-8	8	1.44671061082439	0.299567261546332	32	L15_9	L15_1
events.vec.322	C6	16229	791	546	68	17498	L15	5	9	0.95352526439483	0.0464747356051704	-4	4	1.51233343491103	0.485128583624026	32	L15_9	L15_5
events.vec.332	C7	11362	1601	1014	110	13867	L15	9	9	0.876494638586747	0.123505361413253	0	0	0.969357967545661	1.28921617890214	32	L15_9	L15_9
events.vec.342	C8	13086	1183	443	93	14619	L15	13	9	0.917092998808606	0.0829070011913939	4	-4	1.01115319312611	0.8654283996835	32	L15_9	L15_13
events.vec.352	C9	14112	326	944	31	15351	L15	1	9	0.977420695387173	0.0225793046128273	-8	8	1.45582440774041	0.235695070093475	32	L15_9	L15_1
events.vec.252	C10	18953	602	592	51	20096	L15	5	9	0.969215034518026	0.0307849654819739	-4	4	1.53721810743036	0.321350224088699	32	L15_9	L15_5
events.vec.262	C11	9806	921	863	57	11533	L15	9	9	0.914141884963177	0.085858115036823	0	0	1.01099388478297	0.896233732114202	32	L15_9	L15_9
events.vec.272	C12	13177	1534	363	136	14938	L15	13	9	0.895724287947794	0.104275712052206	4	-4	0.987592834200718	1.08848663334075	32	L15_9	L15_13
events.vec.362	D1	16190	795	706	90	17601	L15	1	13	0.953193994701207	0.0468060052987931	-12	12	1.41973982067969	0.503167594525616	32	L15_13	L15_1
events.vec.402	D2	13280	490	157	44	13883	L15	5	13	0.964415395787945	0.0355846042120552	-8	8	1.52960566715422	0.382536804609293	32	L15_13	L15_5
events.vec.413	D3	10037	890	1001	59	11869	L15	9	13	0.918550379793173	0.0814496202068271	-4	4	1.01586945321227	0.875588703049414	32	L15_13	L15_9
events.vec.422	D4	15776	1981	228	148	17837	L15	13	13	0.88843836233598	0.11156163766402	0	0	0.979559639141072	1.19929484489014	32	L15_13	L15_13
events.vec.432	D5	16122	1050	893	88	17977	L15	1	13	0.938853948287911	0.0611460517120894	-12	12	1.39838096294818	0.657324024092787	32	L15_13	L15_1
events.vec.442	D6	13431	857	215	69	14434	L15	5	13	0.940019596864502	0.0599804031354983	-8	8	1.4909128461447	0.64479322624748	32	L15_13	L15_5
events.vec.452	D7	10900	1538	696	88	13046	L15	9	13	0.876346679530471	0.123653320469529	-4	4	0.969194332443109	1.32928121976182	32	L15_13	L15_9
events.vec.462	D8	18059	1385	312	128	19628	L15	13	13	0.928769800452582	0.0712301995474182	0	0	1.0240276074801	0.765729267752278	32	L15_13	L15_13
events.vec.472	D9	12510	531	559	52	13548	L15	1	13	0.95928226363009	0.0407177363699103	-12	12	1.42880802493338	0.437718308430483	32	L15_13	L15_1
events.vec.372	D10	15966	1036	249	90	17161	L15	5	13	0.939065992236207	0.0609340077637925	-8	8	1.48940038683511	0.655044537887605	32	L15_13	L15_5
events.vec.382	D11	13165	1152	1134	66	15385	L15	9	13	0.919536215687644	0.0804637843123559	-4	4	1.01695973698233	0.864990903206177	32	L15_13	L15_9
events.vec.392	D12	12353	1316	151	121	13699	L15	13	13	0.903723754480942	0.0962762455190577	0	0	0.996412753378823	1.03497588735758	32	L15_13	L15_13
events.vec.482	E1	9025	3180	4737	180	16762	L16	1	1	0.73945104465383	0.26054895534617	0	0	1.10937823520948	0.781362786102435	32	L16_1	L16_1
events.vec.522	E2	11762	4920	1411	285	17808	L16	5	1	0.705071334372377	0.294928665627623	4	-4	1.14361585550083	0.884464432298713	32	L16_1	L16_5
events.vec.532	E3	7450	3625	920	184	11811	L16	9	1	0.672686230248307	0.327313769751693	8	-8	0.755759302828414	0.981584434768042	32	L16_1	L16_9
events.vec.542	E4	632	12572	656	54	13806	L16	13	1	0.0478642835504393	0.952135716449561	12	-12	0.0563411099438353	2.8553690233155	32	L16_1	L16_13
events.vec.552	E5	7084	5938	3877	237	16662	L16	1	1	0.544002457379819	0.455997542620181	0	0	0.816152050201199	1.36749544777174	32	L16_1	L16_1
events.vec.562	E6	10921	5831	1389	333	17808	L16	5	1	0.651922158548233	0.348077841451767	4	-4	1.05740863473302	1.04385401052913	32	L16_1	L16_5
events.vec.572	E7	7601	3801	848	198	12052	L16	9	1	0.666637432029469	0.333362567970531	8	-8	0.748963511091854	0.999724234340693	32	L16_1	L16_9
events.vec.582	E8	488	14469	898	33	15822	L16	13	1	0.0326268636758708	0.967373136324129	12	-12	0.0384051233431216	2.90106466938089	32	L16_1	L16_13
events.vec.592	E9	6687	2650	3633	128	12842	L16	1	1	0.716182928135375	0.283817071864625	0	0	1.07446971458932	0.851141766125827	32	L16_1	L16_1
events.vec.492	E10	10653	5053	1307	256	16757	L16	5	1	0.678275818158665	0.321724181841335	4	-4	1.10015390249773	0.964821765437822	32	L16_1	L16_5
events.vec.502	E11	7423	3512	707	157	11485	L16	9	1	0.678829446730681	0.321170553269319	8	-8	0.762661172967973	0.963161483350252	32	L16_1	L16_9
events.vec.513	E12	744	12986	653	58	14325	L16	13	1	0.0541879096868172	0.945812090313183	12	-12	0.0637846584306299	2.83640503963871	32	L16_1	L16_13
events.vec.602	F1	6753	2659	3860	131	13141	L16	1	5	0.71748831279218	0.28251168720782	-4	4	1.07642814758811	0.736720741656509	32	L16_5	L16_1
events.vec.642	F2	9608	5775	1327	260	16450	L16	5	5	0.624585581486056	0.375414418513944	0	0	1.01306908859156	0.978988131675723	32	L16_5	L16_5
events.vec.652	F3	6756	4209	829	181	11613	L16	9	5	0.616142270861833	0.383857729138167	4	-4	0.692232473523011	1.00100620153539	32	L16_5	L16_9
events.vec.662	F4	466	11857	492	40	12775	L16	13	5	0.0378154670129027	0.962184532987097	8	-8	0.0445126350278751	2.50913974483196	32	L16_5	L16_13
events.vec.672	F5	5330	4726	3202	188	13070	L16	1	5	0.530031821797932	0.469968178202068	-4	4	0.795192286659524	1.2255609961555	32	L16_5	L16_1
events.vec.682	F6	7710	4086	1014	216	12594	L16	5	5	0.653611393692777	0.346388606307223	0	0	1.06014855054125	0.903295978521054	32	L16_5	L16_5
events.vec.692	F7	8665	4420	889	243	13731	L16	9	5	0.662208635842568	0.337791364157432	4	-4	0.743987782783359	0.880876493241017	32	L16_5	L16_9
events.vec.702	F8	298	12507	667	24	13448	L16	13	5	0.0232721593127685	0.976727840687232	8	-8	0.0273936887635521	2.54706510126899	32	L16_5	L16_13
events.vec.713	F9	5697	5332	3522	183	14368	L16	1	5	0.516547284431952	0.483452715568048	-4	4	0.774961803013795	1.26072534092065	32	L16_5	L16_1
events.vec.613	F10	7928	5947	921	292	14504	L16	5	5	0.571387387387387	0.428612612612613	0	0	0.926782360867192	1.11771588980322	32	L16_5	L16_5
events.vec.622	F11	9443	4540	750	248	14485	L16	9	5	0.675320031466781	0.324679968533219	4	-4	0.758718364101198	0.846685210027602	32	L16_5	L16_9
events.vec.632	F12	785	11258	402	49	12396	L16	13	5	0.0651830939134767	0.934816906086523	8	-8	0.0767271039748976	2.43777172962933	32	L16_5	L16_13
events.vec.722	G1	8948	1371	4857	91	15085	L16	1	9	0.867138288593856	0.132861711406144	-8	8	1.30094392487222	1.20871265822112	32	L16_9	L16_1
events.vec.762	G2	10177	1079	1091	62	12285	L16	5	9	0.904140014214641	0.0958599857853589	-4	4	1.46650247349656	0.8720885574134	32	L16_9	L16_5
events.vec.772	G3	9724	1159	480	92	11271	L16	9	9	0.893503629513921	0.106496370486079	0	0	1.00384644393098	0.968853326506052	32	L16_9	L16_9
events.vec.782	G4	1604	13259	310	81	15092	L16	13	9	0.107918993473727	0.892081006526273	4	-4	0.127031586504871	8.11572870268686	32	L16_9	L16_13
events.vec.792	G5	7772	857	4282	56	12855	L16	1	9	0.900683740873798	0.0993162591262023	-8	8	1.35127125204105	0.903532088383576	32	L16_9	L16_1
events.vec.802	G6	13085	1456	1291	123	15709	L16	5	9	0.899869334983839	0.100130665016161	-4	4	1.45957549143956	0.910941165819843	32	L16_9	L16_5
events.vec.813	G7	10731	1726	733	118	13072	L16	9	9	0.861443365176206	0.138556634823794	0	0	0.967826912186703	1.2605223628355	32	L16_9	L16_9
events.vec.822	G8	1188	12754	345	76	14211	L16	13	9	0.0852101563620715	0.914789843637929	4	-4	0.100300985031307	8.32232290187215	32	L16_9	L16_13
events.vec.832	G9	9183	1607	5140	108	15822	L16	1	9	0.851065801668211	0.148934198331789	-8	8	1.2768308110834	1.35493249981817	32	L16_9	L16_1
events.vec.732	G10	11146	1280	898	96	13228	L16	5	9	0.89699018187671	0.10300981812329	-4	4	1.4549055453175	0.937134331395627	32	L16_9	L16_5
events.vec.742	G11	11216	1038	514	63	12705	L16	9	9	0.915292965562265	0.0847070344377346	0	0	1.02832664388232	0.770624310658452	32	L16_9	L16_9
events.vec.752	G12	2766	13870	245	141	16740	L16	13	9	0.16626592930993	0.83373407069007	4	-4	0.19571183998384	7.58491603162282	32	L16_9	L16_13
events.vec.842	H1	8724	46	4473	6	13237	L16	1	13	0.994754846066135	0.00524515393386545	-12	12	1.49240356555524	0.0348618434241475	32	L16_13	L16_1
events.vec.882	H2	13616	59	1015	3	14687	L16	5	13	0.995685557586837	0.00431444241316271	-8	8	1.61498806608426	0.0286758821126407	32	L16_13	L16_5
events.vec.892	H3	11458	46	494	3	11995	L16	9	13	0.996001390820584	0.00399860917941585	-4	4	1.11900211851347	0.026576700871851	32	L16_13	L16_9
events.vec.902	H4	16804	2684	59	85	19462	L16	13	13	0.862274220032841	0.137725779967159	0	0	1.01498409730525	0.915392500815566	32	L16_13	L16_13
events.vec.912	H5	11037	58	6147	4	17238	L16	1	13	0.994772420009013	0.00522757999098693	-12	12	1.49242993126245	0.0347450384547032	32	L16_13	L16_1
events.vec.922	H6	12526	54	895	6	13469	L16	5	13	0.99570747217806	0.00429252782193959	-8	8	1.61502361124511	0.0285302270837212	32	L16_13	L16_5
events.vec.932	H7	12211	37	349	5	12592	L16	9	13	0.996979098628348	0.00302090137165251	-4	4	1.12010056789141	0.0200783793852796	32	L16_13	L16_9
events.vec.942	H8	12691	3178	61	92	15838	L16	13	13	0.799735333039259	0.200264666960741	0	0	0.941369492708538	1.33105635239751	32	L16_13	L16_13
events.vec.952	H9	8318	42	4514	1	12873	L16	1	13	0.994976076555024	0.00502392344497608	-12	12	1.49273547162409	0.0333914380248869	32	L16_13	L16_1
events.vec.852	H10	13107	80	927	8	14106	L16	5	13	0.99393341927656	0.00606658072343975	-8	8	1.61214612221989	0.0403214452744665	32	L16_13	L16_5
events.vec.862	H11	12825	53	458	5	13331	L16	9	13	0.995884454107781	0.00411554589221929	-4	4	1.1188707407558	0.0273539191239154	32	L16_13	L16_9
events.vec.872	H12	15703	2008	48	86	17673	L16	13	13	0.886624131895432	0.113375868104568	0	0	1.04364640998621	0.753551146786922	32	L16_13	L16_13
events.vec3	A1	9677	3667	564	231	13677	L17	1	1	0.7251948441247	0.2748051558753	0	0	1.01215241379141	0.969288603066172	32	L17_1	L17_1
events.vec.414	A2	11607	4438	328	306	16067	L17	5	1	0.723402929261452	0.276597070738548	4	-4	1.10717133852488	0.975609018158381	32	L17_1	L17_5
events.vec.514	A3	8535	6848	154	298	15239	L17	9	1	0.554833257492037	0.445166742507963	8	-8	1.09317475670028	1.57018542320532	32	L17_1	L17_9
events.vec.614	A4	6123	6817	91	206	12825	L17	13	1	0.473183925811437	0.526816074188563	12	-12	0.537697483320864	1.85817771503076	32	L17_1	L17_13
events.vec.714	A5	9328	3883	423	208	13426	L17	1	1	0.706078268109908	0.293921731890092	0	0	0.985471462163642	1.03671630179972	32	L17_1	L17_1
events.vec.814	A6	11206	4863	316	305	16080	L17	5	1	0.697367602215446	0.302632397784554	4	-4	1.06732415692183	1.06744043122781	32	L17_1	L17_5
events.vec.98	A7	6825	8068	146	293	14746	L17	9	1	0.458268985429396	0.541731014570604	8	-8	0.902916470642994	1.91078546790089	32	L17_1	L17_9
events.vec.103	A8	5476	7751	99	242	13084	L17	13	1	0.414001663264535	0.585998336735465	12	-12	0.470446353489828	2.06692449930294	32	L17_1	L17_13
events.vec.114	A9	10064	3949	404	219	14198	L17	1	1	0.718190251908942	0.281809748091058	0	0	1.00237612404495	0.993995095134107	32	L17_1	L17_1
events.vec.115	A10	11501	4749	233	309	16174	L17	5	1	0.707753846153846	0.292246153846154	4	-4	1.08322034857157	1.03080622818278	32	L17_1	L17_5
events.vec.214	A11	6001	8345	96	269	14173	L17	9	1	0.41830475393838	0.58169524606162	8	-8	0.824175896881457	2.05174670274802	32	L17_1	L17_9
events.vec.314	A12	7410	5678	72	195	12965	L17	13	1	0.566167481662592	0.433832518337408	12	-12	0.643358350573811	1.53020751857641	32	L17_1	L17_13
events.vec.123	B1	9058	5043	648	260	14489	L17	1	5	0.642365789660308	0.357634210339692	-4	4	0.896548134352023	1.03177421019114	32	L17_5	L17_1
events.vec.163	B2	10750	6159	271	311	16869	L17	5	5	0.635756106215625	0.364243893784375	0	0	0.973027493561227	1.05084313793515	32	L17_5	L17_5
events.vec.173	B3	6479	8914	117	264	15246	L17	9	5	0.420905606444488	0.579094393555512	4	-4	0.829300294648147	1.6706865374242	32	L17_5	L17_9
events.vec.183	B4	6001	8436	187	235	14389	L17	13	5	0.415668075084851	0.584331924915149	8	-8	0.472339962704097	1.68579680826995	32	L17_5	L17_13
events.vec.193	B5	9457	5503	647	269	15338	L17	1	5	0.632152406417112	0.367847593582888	-4	4	0.882293343951446	1.06123980695024	32	L17_5	L17_1
events.vec.203	B6	10303	6144	369	321	16495	L17	5	5	0.626436432176081	0.373563567823919	0	0	0.958763691793777	1.07773038485779	32	L17_5	L17_5
events.vec.215	B7	7152	8120	180	270	15182	L17	9	5	0.468308014667365	0.531691985332635	4	-4	0.922696130922066	1.53393065420245	32	L17_5	L17_9
events.vec.223	B8	5399	9156	130	215	14470	L17	13	5	0.370937822054277	0.629062177945723	8	-8	0.421511219015052	1.81484352739795	32	L17_5	L17_13
events.vec.233	B9	8265	5744	561	238	14332	L17	1	5	0.589977871368406	0.410022128631594	-4	4	0.82343046344986	1.18291328317816	32	L17_5	L17_1
events.vec.133	B10	11551	4999	261	308	16503	L17	5	5	0.697945619335347	0.302054380664653	0	0	1.068208814645	0.87142647720706	32	L17_5	L17_5
events.vec.143	B11	7357	8684	107	297	15851	L17	9	5	0.458637242067203	0.541362757932797	4	-4	0.903642037928302	1.56183081999473	32	L17_5	L17_9
events.vec.153	B12	4847	9465	133	251	14194	L17	13	5	0.338666852990497	0.661333147009503	8	-8	0.384840449144407	1.90794522923531	32	L17_5	L17_13
events.vec.243	C1	9786	4665	685	247	14889	L17	1	9	0.677184969898277	0.322815030101723	-8	8	0.94514516673528	0.655519298641579	32	L17_9	L17_1
events.vec.283	C2	11169	5689	301	378	16781	L17	5	9	0.662534108435164	0.337465891564836	-4	4	1.01401134275672	0.685269841631378	32	L17_9	L17_5
events.vec.293	C3	8220	7179	90	311	15178	L17	9	9	0.533800896162088	0.466199103837912	0	0	1.05173519595076	0.946679928375273	32	L17_9	L17_9
events.vec.303	C4	6838	7008	63	222	13687	L17	13	9	0.493861042900477	0.506138957099523	4	-4	0.561193703743063	1.02778316755732	32	L17_9	L17_13
events.vec.315	C5	8416	4835	556	249	13558	L17	1	9	0.635121877594144	0.364878122405856	-8	8	0.886437826560315	0.740934060021224	32	L17_9	L17_1
events.vec.323	C6	10813	5575	327	340	16375	L17	5	9	0.659812057603124	0.340187942396876	-4	4	1.00984523208542	0.690797331636176	32	L17_9	L17_5
events.vec.333	C7	7972	7825	129	297	15629	L17	9	9	0.50465278217383	0.49534721782617	0	0	0.994305360973995	1.00586909076429	32	L17_9	L17_9
events.vec.343	C8	6319	7348	77	235	13509	L17	13	9	0.462354576717641	0.537645423282359	4	-4	0.525391668528546	1.09176128099379	32	L17_9	L17_13
events.vec.353	C9	10416	4354	483	293	14960	L17	1	9	0.70521327014218	0.29478672985782	-8	8	0.98426418692161	0.598604068541514	32	L17_9	L17_1
events.vec.253	C10	12094	4122	293	261	16248	L17	5	9	0.74580661075481	0.25419338924519	-4	4	1.14146027076934	0.51617383547732	32	L17_9	L17_5
events.vec.263	C11	8001	8524	97	268	16354	L17	9	9	0.484175491679274	0.515824508320726	0	0	0.953959443075249	1.04745098086043	32	L17_9	L17_9
events.vec.273	C12	6489	8987	69	313	15232	L17	13	9	0.419294391315585	0.580705608684415	4	-4	0.476460688292244	1.17920077389856	32	L17_9	L17_13
events.vec.363	D1	11861	928	474	74	13189	L17	1	13	0.927437641723356	0.072562358276644	-12	12	1.29442212022938	0.604781365893168	32	L17_13	L17_1
events.vec.403	D2	16071	1013	213	88	17209	L17	5	13	0.940704752985249	0.0592952470147506	-8	8	1.43975272754663	0.49420472724763	32	L17_13	L17_5
events.vec.415	D3	15327	1762	68	99	17058	L17	9	13	0.896892738018608	0.103107261981392	-4	4	1.76712640677242	0.859362239811353	32	L17_13	L17_9
events.vec.423	D4	11798	1345	29	79	13093	L17	13	13	0.897664155824393	0.102335844175607	0	0	1.02005104384393	0.852932747643002	32	L17_13	L17_13
events.vec.433	D5	12268	796	594	63	13595	L17	1	13	0.939069197795468	0.0609308022045315	-12	12	1.31065625047716	0.507836496186261	32	L17_13	L17_1
events.vec.443	D6	16522	1230	321	112	17961	L17	5	13	0.930712032447048	0.0692879675529518	-8	8	1.42445882517734	0.57749048751801	32	L17_13	L17_5
events.vec.453	D7	14516	1712	61	96	16193	L17	9	13	0.894503327581957	0.105496672418043	-4	4	1.76241860828076	0.879277123256129	32	L17_13	L17_9
events.vec.463	D8	11402	1866	31	84	13215	L17	13	13	0.859360868254447	0.140639131745553	0	0	0.976525513482858	1.17217698287629	32	L17_13	L17_13
events.vec.473	D9	13146	603	535	31	14253	L17	1	13	0.956142264891992	0.0438577351080079	-12	12	1.33448508242842	0.365538573629011	32	L17_13	L17_1
events.vec.373	D10	15969	760	266	79	16916	L17	5	13	0.954569908542053	0.0454300914579473	-8	8	1.46097340860242	0.378643602786991	32	L17_13	L17_5
events.vec.383	D11	14460	1783	62	100	16205	L17	9	13	0.890229637382257	0.109770362617743	-4	4	1.75399825823652	0.914896806212475	32	L17_13	L17_9
events.vec.393	D12	11558	1531	29	93	13025	L17	13	13	0.883031553212621	0.116968446787379	0	0	1.00342344267322	0.974890269480709	32	L17_13	L17_13
events.vec.483	E1	9809	3124	804	237	13500	L18	1	1	0.758447382664502	0.241552617335498	0	0	1.00585692490448	0.982045278755035	32	L18_1	L18_1
events.vec.523	E2	10759	3967	855	229	15352	L18	5	1	0.730612522069809	0.269387477930192	4	-4	1.03272898493979	1.09520941555202	32	L18_1	L18_5
events.vec.533	E3	11985	2597	742	152	15172	L18	9	1	0.82190371691126	0.17809628308874	8	-8	1.19948838365323	0.724060107070568	32	L18_1	L18_9
events.vec.543	E4	13078	2549	349	148	15828	L18	13	1	0.836884878735522	0.163115121264478	12	-12	1.28053615884264	0.663153380403446	32	L18_1	L18_13
events.vec.553	E5	10104	3206	406	205	13511	L18	1	1	0.759128474830954	0.240871525169046	0	0	1.00676019293306	0.979276261578406	32	L18_1	L18_1
events.vec.563	E6	10816	3148	714	166	14512	L18	5	1	0.774563162417645	0.225436837582355	4	-4	1.09485370744699	0.916525701303928	32	L18_1	L18_5
events.vec.573	E7	9835	3204	841	176	13704	L18	9	1	0.754275634634558	0.245724365365442	8	-8	1.1007917876523	0.999005746839186	32	L18_1	L18_9
events.vec.583	E8	11965	3466	324	199	15556	L18	13	1	0.775387207569179	0.224612792430821	12	-12	1.18643720495534	0.913175501006075	32	L18_1	L18_13
events.vec.593	E9	9981	3425	707	215	13898	L18	1	1	0.744517380277488	0.255482619722512	0	0	0.987382882162461	1.03867845966656	32	L18_1	L18_1
events.vec.493	E10	10624	3130	603	158	14199	L18	5	1	0.772429838592409	0.227570161407591	4	-4	1.09183823032056	0.925198845125503	32	L18_1	L18_5
events.vec.503	E11	10662	3763	711	190	14946	L18	9	1	0.739133448873484	0.260866551126516	8	-8	1.07869324307851	1.0605671250628	32	L18_1	L18_9
events.vec.515	E12	10488	3564	304	228	14128	L18	13	1	0.746370623398804	0.253629376601196	12	-12	1.14203828441037	1.03114399915129	32	L18_1	L18_13
events.vec.603	F1	8384	4483	888	254	13501	L18	1	5	0.651589337063807	0.348410662936193	-4	4	0.864141220419328	1.19097710484961	32	L18_5	L18_1
events.vec.643	F2	9616	4381	489	227	14259	L18	5	5	0.687004358076731	0.312995641923269	0	0	0.971088356596773	1.06991743681676	32	L18_5	L18_5
events.vec.653	F3	10188	4653	726	208	15359	L18	9	5	0.686476652516677	0.313523347483323	4	-4	1.00184577998667	1.07172130020839	32	L18_5	L18_9
events.vec.663	F4	10031	4529	426	217	14769	L18	13	5	0.688942307692308	0.311057692307692	8	-8	1.05416594178337	1.06329291619201	32	L18_5	L18_13
events.vec.673	F5	8653	4109	934	223	13473	L18	1	5	0.678028522175208	0.321971477824792	-4	4	0.899205007362209	1.10059966383448	32	L18_5	L18_1
events.vec.683	F6	10362	3975	739	219	14857	L18	5	5	0.722745344214271	0.277254655785729	0	0	1.02160864090562	0.947743517580674	32	L18_5	L18_5
events.vec.693	F7	8320	7037	815	281	15891	L18	9	5	0.54177248160448	0.45822751839552	4	-4	0.79066414337401	1.56636561757888	32	L18_5	L18_9
events.vec.703	F8	9280	5141	566	220	14767	L18	13	5	0.643505998197074	0.356494001802926	8	-8	0.984642834470305	1.21860849660981	32	L18_5	L18_13
events.vec.715	F9	9725	4171	640	231	14305	L18	1	5	0.699841681059298	0.300158318940702	-4	4	0.928133733888396	1.02603543380643	32	L18_5	L18_1
events.vec.615	F10	9929	4004	434	183	14184	L18	5	5	0.712624703940286	0.287375296059714	0	0	1.00730300249761	0.982339045602566	32	L18_5	L18_5
events.vec.623	F11	9379	5331	636	254	15092	L18	9	5	0.637593473827328	0.362406526172672	4	-4	0.930505544156776	1.23881936242226	32	L18_5	L18_9
events.vec.633	F12	9865	4063	361	194	14095	L18	13	5	0.708285468121769	0.291714531878231	8	-8	1.08376334159975	0.997171916872476	32	L18_5	L18_13
events.vec.723	G1	9765	4622	656	252	14791	L18	1	9	0.678737749357058	0.321262250642942	-8	8	0.90014558819682	1.02056670117868	32	L18_9	L18_1
events.vec.763	G2	10266	4913	518	203	15494	L18	5	9	0.676329138941959	0.323670861058041	-4	4	0.95599881475614	1.02821823067161	32	L18_9	L18_5
events.vec.773	G3	10154	4346	751	213	15038	L18	9	9	0.700275862068966	0.299724137931034	0	0	1.02198438165132	0.952145713041991	32	L18_9	L18_9
events.vec.783	G4	9656	5413	257	262	15064	L18	13	9	0.640785719025815	0.359214280974185	4	-4	0.980480474832254	1.14113044099148	32	L18_9	L18_13
events.vec.793	G5	8856	4915	818	249	14340	L18	1	9	0.643090552610558	0.356909447389442	-8	8	0.852870087588019	1.13380858352568	32	L18_9	L18_1
events.vec.803	G6	10525	4147	660	198	15134	L18	5	9	0.717352780806979	0.282647219193021	-4	4	1.01398619211695	0.897896779070221	32	L18_9	L18_5
events.vec.815	G7	9939	4668	623	232	14998	L18	9	9	0.68042719244198	0.31957280755802	0	0	0.993017182502966	1.01519977944244	32	L18_9	L18_9
events.vec.823	G8	9739	5042	392	227	14946	L18	13	9	0.658886408226778	0.341113591773222	4	-4	1.0081767417989	1.083629254251	32	L18_9	L18_13
events.vec.833	G9	9037	4919	704	262	14398	L18	1	9	0.647535110346804	0.352464889653196	-8	8	0.858764483533371	1.11968937836541	32	L18_9	L18_1
events.vec.733	G10	9922	5020	464	237	15169	L18	5	9	0.664034265827868	0.335965734172132	-4	4	0.938619873870884	1.06727584814876	32	L18_9	L18_5
events.vec.743	G11	9771	4706	599	235	14841	L18	9	9	0.674932651792498	0.325067348207502	0	0	0.984998435845716	1.03265450751557	32	L18_9	L18_9
events.vec.753	G12	9279	4630	203	203	13909	L18	13	9	0.667122007333381	0.332877992666619	4	-4	1.02077821508836	1.05746689563079	32	L18_9	L18_13
events.vec.843	H1	9984	4946	409	299	15040	L18	1	13	0.668720696584059	0.331279303415941	-12	12	0.886860919900572	0.956190471484466	32	L18_13	L18_1
events.vec.883	H2	8947	6326	353	304	15322	L18	5	13	0.58580501538663	0.41419498461337	-8	8	0.828041951976109	1.19551476213621	32	L18_13	L18_5
events.vec.893	H3	11833	6253	492	389	18189	L18	9	13	0.654262965829924	0.345737034170076	-4	4	0.954833043360278	0.997920649747474	32	L18_13	L18_9
events.vec.903	H4	10126	4142	237	241	14264	L18	13	13	0.709700028034763	0.290299971965237	0	0	1.08592779117157	0.83790947458268	32	L18_13	L18_13
events.vec.913	H5	10047	4059	816	277	14645	L18	1	13	0.712250106337729	0.287749893662271	-12	12	0.944589853032248	0.830549037182298	32	L18_13	L18_1
events.vec.923	H6	8515	5000	402	219	13698	L18	5	13	0.630040695523492	0.369959304476508	-8	8	0.890569581418378	1.06783477908157	32	L18_13	L18_5
events.vec.933	H7	9858	4622	571	225	14826	L18	9	13	0.680801104972376	0.319198895027624	-4	4	0.993562871404821	0.921322095242905	32	L18_13	L18_9
events.vec.943	H8	8558	5055	395	241	13767	L18	13	13	0.628663777271726	0.371336222728274	0	0	0.961932422255478	1.07180905727757	32	L18_13	L18_13
events.vec.953	H9	8700	4362	487	251	13298	L18	1	13	0.666054203031695	0.333945796968305	-12	12	0.883324602067375	0.963886924902336	32	L18_13	L18_1
events.vec.853	H10	10112	3806	365	210	14073	L18	5	13	0.726541169708292	0.273458830291709	-8	8	1.02697408276575	0.789299920556514	32	L18_13	L18_5
events.vec.863	H11	10847	4264	506	188	15429	L18	9	13	0.717821454569519	0.282178545430481	-4	4	1.04759046415915	0.814468134941717	32	L18_13	L18_9
events.vec.873	H12	9296	5643	116	309	14746	L18	13	13	0.622263873083874	0.377736126916126	0	0	0.952139786572952	1.09028146813975	32	L18_13	L18_13
events.vec4	A1	8667	5625	487	381	14398	L19	1	1	0.606423173803527	0.393576826196474	0	0	1.01524914252698	0.977380513674642	32	L19_1	L19_1
events.vec.416	A2	8356	7113	425	365	15529	L19	5	1	0.540177128450449	0.459822871549551	4	-4	1.34936176758454	1.14189120009341	32	L19_1	L19_5
events.vec.516	A3	6797	6609	416	311	13511	L19	9	1	0.507011785767567	0.492988214232433	8	-8	0.785711750416664	1.22425163777683	32	L19_1	L19_9
events.vec.616	A4	7720	6585	937	376	14866	L19	13	1	0.539671443551206	0.460328556448794	12	-12	1.20705516367281	1.14314698176978	32	L19_1	L19_13
events.vec.716	A5	9043	6058	497	398	15200	L19	1	1	0.598834514270578	0.401165485729422	0	0	1.00254451576373	0.996225647480138	32	L19_1	L19_1
events.vec.816	A6	8422	6939	479	347	15493	L19	5	1	0.548271596901243	0.451728403098757	4	-4	1.36958173929595	1.12178997663263	32	L19_1	L19_5
events.vec.99	A7	7257	6800	466	327	14196	L19	9	1	0.516255246496408	0.483744753503593	8	-8	0.800036261035623	1.20129708915009	32	L19_1	L19_9
events.vec.104	A8	7452	7731	950	384	15749	L19	13	1	0.490812092471843	0.509187907528156	12	-12	1.09777398394989	1.26448079635753	32	L19_1	L19_13
events.vec.116	A9	8399	5917	490	363	14443	L19	1	1	0.586686225202571	0.413313774797429	0	0	0.98220634170929	1.02639383884522	32	L19_1	L19_1
events.vec.117	A10	7168	6545	453	317	13849	L19	5	1	0.522715671260847	0.477284328739153	4	-4	1.30574307012959	1.18525373279741	32	L19_1	L19_5
events.vec.216	A11	7590	7898	524	388	15624	L19	9	1	0.490056818181818	0.509943181818182	8	-8	0.759436784757062	1.26635639045865	32	L19_1	L19_9
events.vec.316	A12	6258	7462	873	305	14288	L19	13	1	0.456122448979592	0.543877551020408	12	-12	1.02018545521885	1.35062657354493	32	L19_1	L19_13
events.vec.124	B1	9798	6728	529	358	16697	L19	1	5	0.592883940457461	0.407116059542539	-4	4	0.992582305837917	0.6788893648602	32	L19_5	L19_1
events.vec.164	B2	9173	7299	187	371	16288	L19	5	5	0.556884409907722	0.443115590092278	0	0	1.39109653503645	0.738920645516727	32	L19_5	L19_5
events.vec.174	B3	9410	6895	312	410	16207	L19	9	5	0.577123581723398	0.422876418276602	4	-4	0.894363390224039	0.705170666420644	32	L19_5	L19_9
events.vec.184	B4	7953	6293	803	312	14737	L19	13	5	0.558261968271796	0.441738031728204	8	-8	1.24863562735588	0.736623487984071	32	L19_5	L19_13
events.vec.194	B5	8902	5618	658	330	14848	L19	1	5	0.613085399449036	0.386914600550964	-4	4	1.02640277115812	0.645202274059974	32	L19_5	L19_1
events.vec.204	B6	9447	8472	476	417	17978	L19	5	5	0.527205759249958	0.472794240750042	0	0	1.31695930411376	0.788411496645512	32	L19_5	L19_5
events.vec.217	B7	9164	7242	245	406	16245	L19	9	5	0.558576130683896	0.441423869316104	4	-4	0.865620566820137	0.73609960415435	32	L19_5	L19_9
events.vec.224	B8	9087	6673	933	331	16362	L19	13	5	0.576586294416244	0.423413705583756	8	-8	1.28962069847237	0.70606662380221	32	L19_5	L19_13
events.vec.234	B9	9044	6893	568	346	16159	L19	1	5	0.567484470101023	0.432515529898977	-4	4	0.950059540195112	0.721244437557267	32	L19_5	L19_1
events.vec.134	B10	1914	14463	247	146	16478	L19	5	5	0.116871221835501	0.883128778164499	0	0	0.291944160849792	1.47266785783776	32	L19_5	L19_5
events.vec.144	B11	8300	7157	308	360	15405	L19	9	5	0.536973539496668	0.463026460503332	4	-4	0.832143219327009	0.772123163202625	32	L19_5	L19_9
events.vec.154	B12	7381	7339	770	326	15164	L19	13	5	0.501426630434783	0.498573369565217	8	-8	1.12151497119549	0.831399671584248	32	L19_5	L19_13
events.vec.244	C1	11685	5569	825	354	17725	L19	1	9	0.677234264518373	0.322765735481627	-8	8	1.13379820568158	0.909942099630665	32	L19_9	L19_1
events.vec.284	C2	8961	7206	392	368	16191	L19	5	9	0.554277231397291	0.445722768602709	-4	4	1.3845838064925	1.25658292479633	32	L19_9	L19_5
events.vec.294	C3	8934	5397	373	284	14420	L19	9	9	0.623403809922546	0.376596190077454	0	0	0.966083456953819	1.06170107369248	32	L19_9	L19_9
events.vec.304	C4	8991	6646	952	374	16215	L19	13	9	0.574982413506427	0.425017586493573	4	-4	1.28603338111985	1.19821081521193	32	L19_9	L19_13
events.vec.317	C5	10494	5193	793	324	16156	L19	1	9	0.668961560527826	0.331038439472174	-8	8	1.11994837936293	0.933264530766512	32	L19_9	L19_1
events.vec.324	C6	8168	7082	675	323	15602	L19	5	9	0.535606557377049	0.464393442622951	-4	4	1.33794448696001	1.30921934326295	32	L19_9	L19_5
events.vec.334	C7	10161	5781	506	341	16107	L19	9	9	0.637372977041777	0.362627022958224	0	0	0.987731353624501	1.02231915714673	32	L19_9	L19_9
events.vec.344	C8	9116	6451	1057	294	16330	L19	13	9	0.585597738806449	0.41440226119355	4	-4	1.30977612936152	1.16828405927128	32	L19_9	L19_13
events.vec.354	C9	10451	5387	924	337	16425	L19	1	9	0.659868670286652	0.340131329713348	-8	8	1.1047254304071	0.958899233364104	32	L19_9	L19_1
events.vec.254	C10	10412	7869	325	402	18204	L19	5	9	0.569553087905476	0.430446912094524	-4	4	1.42274287627464	1.21351718572718	32	L19_9	L19_5
events.vec.264	C11	10202	4910	309	307	15114	L19	9	9	0.675092641609317	0.324907358390683	0	0	1.04618518942168	0.915979769160782	32	L19_9	L19_9
events.vec.274	C12	9474	6210	1067	310	16441	L19	13	9	0.604055087987758	0.395944912012242	4	-4	1.35105872621417	1.11624904681063	32	L19_9	L19_13
events.vec.364	D1	9896	7233	383	455	17057	L19	1	13	0.577733668048339	0.422266331951661	-12	12	0.967218332729933	0.763726685353604	32	L19_13	L19_1
events.vec.404	D2	9210	8103	229	426	17116	L19	5	13	0.531970195806619	0.468029804193381	-8	8	1.32886086046451	0.84649621330508	32	L19_13	L19_5
events.vec.417	D3	8155	6727	269	361	14790	L19	9	13	0.547977422389464	0.452022577610536	-4	4	0.849195840847412	0.817544944461749	32	L19_13	L19_9
events.vec.424	D4	8562	7038	891	371	16120	L19	13	13	0.548846153846154	0.451153846153846	0	0	1.22757576295419	0.815973724249108	32	L19_13	L19_13
events.vec.434	D5	11834	6345	646	466	18359	L19	1	13	0.650970900489576	0.349029099510424	-12	12	1.08982914420447	0.631267086885734	32	L19_13	L19_1
events.vec.444	D6	9890	7012	313	381	16834	L19	5	13	0.585137853508461	0.414862146491539	-8	8	1.46167360057568	0.750335198532795	32	L19_13	L19_5
events.vec.454	D7	9523	6626	275	367	16057	L19	9	13	0.589695956405969	0.410304043594031	-4	4	0.913846689815947	0.742091243109388	32	L19_13	L19_9
events.vec.464	D8	3991	12203	476	253	16417	L19	13	13	0.246449302210695	0.753550697789305	0	0	0.551220388574728	1.36289998307135	32	L19_13	L19_13
events.vec.474	D9	10841	4442	595	284	15594	L19	1	13	0.709350258457109	0.290649741542891	-12	12	1.18756550336448	0.525679996038246	32	L19_13	L19_1
events.vec.374	D10	8675	7051	271	312	15685	L19	5	13	0.551634236296579	0.448365763703421	-8	8	1.37798160815241	0.810931094024448	32	L19_13	L19_5
events.vec.384	D11	9085	6777	262	352	15772	L19	9	13	0.572752490228218	0.427247509771782	-4	4	0.887589547788188	0.772735829909683	32	L19_13	L19_9
events.vec.394	D12	8048	6692	793	314	15219	L19	13	13	0.545997286295794	0.454002713704206	0	0	1.22120384847108	0.821126292679539	32	L19_13	L19_13
events.vec.484	E1	11796	2422	639	156	14701	L20	1	1	0.829652553101702	0.170347446898298	0	0	1.06182152204593	0.779081658348742	32	L20_1	L20_1
events.vec.524	E2	10722	3439	807	236	14732	L20	5	1	0.757149918791046	0.242850081208954	4	-4	1.11410531763806	1.1106714391285	32	L20_1	L20_5
events.vec.534	E3	11360	2719	1103	221	14961	L20	9	1	0.806875488315932	0.193124511684068	8	-8	1.16692006252581	0.883252244575428	32	L20_1	L20_9
events.vec.544	E4	7739	6134	270	229	13914	L20	13	1	0.557846176025373	0.442153823974627	12	-12	0.598935603996295	2.02218431035864	32	L20_1	L20_13
events.vec.554	E5	9691	3560	1201	212	14240	L20	1	1	0.731341030865595	0.268658969134405	0	0	0.935998622104108	1.22870802594686	32	L20_1	L20_1
events.vec.564	E6	11807	3787	1063	235	16422	L20	5	1	0.757150185968962	0.242849814031038	4	-4	1.11410571077597	1.11067021719405	32	L20_1	L20_5
events.vec.574	E7	5402	8657	1002	272	14789	L20	9	1	0.384237854754961	0.615762145245039	8	-8	0.555692753080488	2.81617953189692	32	L20_1	L20_9
events.vec.584	E8	5382	8274	176	203	13629	L20	13	1	0.394112478031634	0.605887521968366	12	-12	0.423141728342003	2.77101808088584	32	L20_1	L20_13
events.vec.594	E9	10146	2811	967	181	13743	L20	1	1	0.783051632322297	0.216948367677703	0	0	1.00217985584996	0.992210315704394	32	L20_1	L20_1
events.vec.494	E10	10550	3646	731	231	14696	L20	5	1	0.743167089320935	0.256832910679064	4	-4	1.09353033733145	1.17462171352554	32	L20_1	L20_5
events.vec.504	E11	9868	3325	957	239	13911	L20	9	1	0.747972409611157	0.252027590388843	8	-8	1.08173320869214	1.15264464859872	32	L20_1	L20_9
events.vec.517	E12	6800	6779	130	229	13480	L20	13	1	0.500773252816849	0.49922674718315	12	-12	0.537658844913202	2.28320652389762	32	L20_1	L20_13
events.vec.604	F1	9091	4084	1059	250	13984	L20	1	5	0.690018975332068	0.309981024667932	-4	4	0.883113052432032	0.967492042605164	32	L20_5	L20_1
events.vec.644	F2	9174	4253	802	254	13975	L20	5	5	0.683250167572801	0.316749832427199	0	0	1.00536581471922	0.988618392684272	32	L20_5	L20_5
events.vec.654	F3	11325	4344	1373	260	16782	L20	9	5	0.72276469461995	0.27723530538005	4	-4	1.04527728856615	0.865288293603602	32	L20_5	L20_9
events.vec.664	F4	6971	6501	257	257	13472	L20	13	5	0.517443586698337	0.482556413301663	8	-8	0.555557070125155	1.50612280373479	32	L20_5	L20_13
events.vec.674	F5	9934	3510	1182	218	14408	L20	1	5	0.738916988991372	0.261083011008628	-4	4	0.945694627206478	0.814874832679964	32	L20_5	L20_1
events.vec.684	F6	10089	4039	1097	275	14950	L20	5	5	0.714113816534541	0.285886183465459	0	0	1.05078001153363	0.892288835711451	32	L20_5	L20_5
events.vec.694	F7	7350	6350	804	312	14192	L20	9	5	0.536496350364964	0.463503649635037	4	-4	0.775892146655004	1.44665659203088	32	L20_5	L20_9
events.vec.704	F8	1193	12256	682	75	14056	L20	13	5	0.0887054799613354	0.911294520038665	8	-8	0.0952392836981769	2.84427150839827	32	L20_5	L20_13
events.vec.717	F9	9325	4403	1153	208	14673	L20	1	5	0.679268648018648	0.320731351981352	-4	4	0.86935436650049	1.00104524523193	32	L20_5	L20_1
events.vec.617	F10	8673	4848	855	240	14136	L20	5	5	0.641446638562236	0.358553361437764	0	0	0.943854173747151	1.11909277160428	32	L20_5	L20_5
events.vec.624	F11	8264	5176	758	251	13947	L20	9	5	0.614880952380952	0.385119047619048	4	-4	0.889253583469087	1.20200781459529	32	L20_5	L20_9
events.vec.634	F12	7796	7425	149	301	15069	L20	13	5	0.512187109913935	0.487812890086065	8	-8	0.549913415596249	1.52252896752012	32	L20_5	L20_13
events.vec.724	G1	9701	3700	1117	230	14288	L20	1	9	0.72390120140288	0.27609879859712	-8	8	0.926476839745543	0.894848167145109	32	L20_9	L20_1
events.vec.764	G2	9662	4242	1380	261	15023	L20	5	9	0.694907940161105	0.305092059838895	-4	4	1.02251959907567	0.988816582848432	32	L20_9	L20_5
events.vec.774	G3	9443	4133	1477	257	14796	L20	9	9	0.695565704183854	0.304434295816146	0	0	1.00594154460078	0.98668474115567	32	L20_9	L20_9
events.vec.784	G4	8043	6682	423	259	14889	L20	13	9	0.546213921901528	0.453786078098472	4	-4	0.586446549757109	1.47074033760979	32	L20_9	L20_13
events.vec.794	G5	10637	3621	1468	231	15495	L20	1	9	0.746037312386029	0.253962687613971	-8	8	0.954807493304592	0.823104072488995	32	L20_9	L20_1
events.vec.804	G6	10336	4489	1375	266	15934	L20	5	9	0.697200674536256	0.302799325463744	-4	4	1.02589323419851	0.981385731414889	32	L20_9	L20_5
events.vec.817	G7	9141	4222	1100	244	14219	L20	9	9	0.684052982114795	0.315947017885205	0	0	0.989291607217365	1.02399797212478	32	L20_9	L20_9
events.vec.824	G8	4398	10030	116	190	14354	L20	13	9	0.304823953423898	0.695176046576102	4	-4	0.327276454518847	2.25309568271442	32	L20_9	L20_13
events.vec.834	G9	11707	3997	1367	252	16819	L20	1	9	0.745478858889455	0.254521141110545	-8	8	0.954092762855674	0.824914044464187	32	L20_9	L20_1
events.vec.734	G10	8760	4096	1014	237	13633	L20	5	9	0.681393901680149	0.318606098319851	-4	4	1.00263441945571	1.03261616700764	32	L20_9	L20_5
events.vec.744	G11	8806	3869	1054	210	13519	L20	9	9	0.694753451676529	0.305246548323471	0	0	1.00476684818186	0.989317286719548	32	L20_9	L20_9
events.vec.754	G12	6103	6986	162	229	13022	L20	13	9	0.466269386507755	0.533730613492245	4	-4	0.500613517910539	1.7298440401028	32	L20_9	L20_13
events.vec.844	H1	14290	740	886	81	15835	L20	1	13	0.950765136393879	0.0492348636061211	-12	12	1.21682610444544	0.71766666580211	32	L20_13	L20_1
events.vec.884	H2	14899	582	431	73	15839	L20	5	13	0.962405529358569	0.0375944706414314	-8	8	1.41612789141506	0.547991736377576	32	L20_13	L20_5
events.vec.894	H3	16211	390	584	43	17142	L20	9	13	0.976507439310885	0.0234925606891151	-4	4	1.41224530753301	0.34243677073607	32	L20_13	L20_9
events.vec.904	H4	12543	908	37	74	13414	L20	13	13	0.93249572522489	0.0675042747751097	0	0	1.0011808172476	0.983968762314586	32	L20_13	L20_13
events.vec.914	H5	14858	472	1358	64	16624	L20	1	13	0.969210697977821	0.0307893020221787	-12	12	1.24043344971646	0.448796931812441	32	L20_13	L20_1
events.vec.924	H6	17116	445	534	56	18039	L20	5	13	0.974659757417004	0.0253402425829964	-8	8	1.4341593278646	0.369369306080392	32	L20_13	L20_5
events.vec.934	H7	14889	367	951	42	16165	L20	9	13	0.975943890928159	0.0240561090718406	-4	4	1.4114302921762	0.350651272802822	32	L20_13	L20_9
events.vec.944	H8	12720	972	53	74	13671	L20	13	13	0.929009640666082	0.0709903593339176	0	0	0.997437957207423	1.03478329695083	32	L20_13	L20_13
events.vec.954	H9	13739	344	1003	32	15054	L20	1	13	0.97557338635234	0.0244266136476603	-12	12	1.24857666512498	0.356051892691204	32	L20_13	L20_1
events.vec.854	H10	14138	556	542	49	15187	L20	5	13	0.962161426432558	0.0378385735674425	-8	8	1.41576870710933	0.551549876284784	32	L20_13	L20_5
events.vec.864	H11	13584	356	903	30	14813	L20	9	13	0.974461979913917	0.0255380200860832	-4	4	1.40928712173858	0.372252188469312	32	L20_13	L20_9
events.vec.874	H12	11749	848	38	34	12601	L20	13	13	0.932682384694769	0.0673176153052314	0	0	1.00138122554497	0.981247940734585	32	L20_13	L20_13
events.vec5	A1	7272	4153	621	211	11835	L1	1	1	0.636498905908096	0.363501094091904	0	0	1.14212144010475	0.82109155542982	32	L1_1	L1_1
events.vec.418	A2	7933	3083	727	185	11558	L1	5	1	0.720134350036311	0.279865649963689	4	-4	0.920602250149908	0.632172297621652	32	L1_1	L1_5
events.vec.518	A3	8829	4647	246	196	13526	L1	9	1	0.655164737310775	0.344835262689225	8	-8	0.910937654933056	0.778928390617059	32	L1_1	L1_9
events.vec.618	A4	7218	5847	235	243	13057	L1	13	1	0.552468427095293	0.447531572904707	12	-12	0.747362873097351	1.01090313419352	32	L1_1	L1_13
events.vec.718	A5	5901	6080	409	286	12104	L1	1	1	0.49252983891161	0.50747016108839	0	0	0.883786105036151	1.14629493741479	32	L1_1	L1_1
events.vec.818	A6	7330	3738	415	244	11239	L1	5	1	0.662269606071558	0.337730393928442	4	-4	0.846629367873685	0.762879614322479	32	L1_1	L1_5
events.vec.910	A7	7472	4885	95	234	12218	L1	9	1	0.604677510722667	0.395322489277333	8	-8	0.840740476768339	0.892971060865765	32	L1_1	L1_9
events.vec.105	A8	6967	5431	172	198	12372	L1	13	1	0.561945475076625	0.438054524923375	12	-12	0.760183142022128	0.989495979732777	32	L1_1	L1_13
events.vec.118	A9	6365	5360	482	254	11953	L1	1	1	0.542857142857143	0.457142857142857	0	0	0.9740924548591	1.03261350715539	32	L1_1	L1_1
events.vec.119	A10	7632	3140	881	169	11484	L1	5	1	0.708503527664315	0.291496472335685	4	-4	0.905733689517835	0.65844448823557	32	L1_1	L1_5
events.vec.218	A11	8626	4490	356	198	13274	L1	9	1	0.657670021347972	0.342329978652028	8	-8	0.914420988873086	0.773269349694405	32	L1_1	L1_9
events.vec.318	A12	8734	3734	232	192	12508	L1	13	1	0.700513314084055	0.299486685915945	12	-12	0.947633597469822	0.676493118634391	32	L1_1	L1_13
events.vec.125	B1	9308	1971	548	134	11693	L1	1	5	0.825250465466797	0.174749534533203	-4	4	1.48081362170031	0.802496632192759	32	L1_5	L1_1
events.vec.165	B2	8465	2069	838	113	11259	L1	5	5	0.803588380482248	0.196411619517752	0	0	1.02728785431354	0.901974724038953	32	L1_5	L1_5
events.vec.175	B3	10418	2843	353	127	13487	L1	9	5	0.785611944800543	0.214388055199457	4	-4	1.09231077609805	0.984527327866673	32	L1_5	L1_9
events.vec.185	B4	7357	5010	345	155	12557	L1	13	5	0.59488962561656	0.40511037438344	8	-8	0.804749010027885	1.86037526209998	32	L1_5	L1_13
events.vec.195	B5	7549	3846	659	146	11908	L1	1	5	0.662483545414656	0.337516454585344	-4	4	1.18874777931501	1.54996589168548	32	L1_5	L1_1
events.vec.205	B6	8155	2309	950	124	11290	L1	5	5	0.779338685015291	0.220661314984709	0	0	0.996287633019826	1.01333581576327	32	L1_5	L1_5
events.vec.219	B7	11173	2343	267	115	13668	L1	9	5	0.826649896419059	0.173350103580941	4	-4	1.14936973132215	0.796070070719067	32	L1_5	L1_9
events.vec.225	B8	8368	4338	287	120	12873	L1	13	5	0.658586494569495	0.341413505430505	8	-8	0.890916241770451	1.56786219216536	32	L1_5	L1_13
events.vec.235	B9	7724	3805	662	150	12041	L1	1	5	0.669962702749588	0.330037297250412	-4	4	1.20216823592044	1.51561959949674	32	L1_5	L1_1
events.vec.135	B10	8440	2610	837	116	11771	L1	5	5	0.763800904977376	0.236199095022624	0	0	0.976424512666634	1.08468946019778	32	L1_5	L1_5
events.vec.145	B11	10242	2795	322	141	13218	L1	9	5	0.785610186392575	0.214389813607425	4	-4	1.09230833121672	0.984535402946679	32	L1_5	L1_9
events.vec.155	B12	9404	3302	279	131	12854	L1	13	5	0.740122776640957	0.259877223359043	8	-8	1.00121610153075	1.19342576268557	32	L1_5	L1_13
events.vec.245	C1	9703	2599	538	171	12669	L1	1	9	0.788733539261909	0.211266460738091	-8	8	1.41528834905931	0.752427489586561	32	L1_9	L1_1
events.vec.285	C2	8928	2497	813	135	12103	L1	5	9	0.78144420131291	0.21855579868709	-4	4	0.998979273879921	0.778388535341535	32	L1_9	L1_5
events.vec.295	C3	10988	3278	58	146	14178	L1	9	9	0.770222907612505	0.229777092387495	0	0	1.07091393855564	0.818353278535564	32	L1_9	L1_9
events.vec.305	C4	10210	4476	23	194	14515	L1	13	9	0.695219937355304	0.304780062644696	4	-4	0.940472874709273	1.08547706347047	32	L1_9	L1_13
events.vec.319	C5	8344	3788	545	150	12527	L1	1	9	0.687767886580943	0.312232113419057	-8	8	1.23411751660269	1.11201761248538	32	L1_9	L1_1
events.vec.325	C6	8357	3085	757	139	12060	L1	5	9	0.730379304317427	0.269620695682573	-4	4	0.933699150698261	0.960256646910558	32	L1_9	L1_5
events.vec.335	C7	10406	4382	75	170	14693	L1	9	9	0.703678658371653	0.296321341628347	0	0	0.978391159320672	1.0553512489081	32	L1_9	L1_9
events.vec.345	C8	8230	6331	41	192	14410	L1	13	9	0.565208433486711	0.434791566513289	4	-4	0.764597175209473	1.54851425892239	32	L1_9	L1_13
events.vec.355	C9	8272	4135	562	150	12819	L1	1	9	0.666720399774321	0.333279600225679	-8	8	1.19635030959096	1.18697843496844	32	L1_9	L1_1
events.vec.255	C10	7823	3563	627	136	11877	L1	5	9	0.687071842613736	0.312928157386264	-4	4	0.878335944248397	1.11449657962979	32	L1_9	L1_5
events.vec.265	C11	10121	4681	90	167	14725	L1	9	9	0.683758951493041	0.316241048506958	0	0	0.950694902123684	1.12629547255633	32	L1_9	L1_9
events.vec.275	C12	9929	4574	73	152	14424	L1	13	9	0.684616975798111	0.315383024201889	4	-4	0.926129503352491	1.12323961091312	32	L1_9	L1_13
events.vec.365	D1	9921	2082	461	126	12338	L1	1	13	0.82654336415896	0.17345663584104	-12	12	1.48313357433887	0.665155176964825	32	L1_13	L1_1
events.vec.405	D2	9190	1434	767	79	11312	L1	5	13	0.865022590361446	0.134977409638554	-8	8	1.10582385505857	0.517598662968788	32	L1_13	L1_5
events.vec.419	D3	11605	2252	40	84	13813	L1	9	13	0.837482860648048	0.162517139351952	-4	4	1.16443182863715	0.623205425732629	32	L1_13	L1_9
events.vec.425	D4	9430	3946	35	145	13266	L1	13	13	0.704994019138756	0.295005980861244	0	0	0.953694962136016	1.13126116192677	32	L1_13	L1_13
events.vec.435	D5	9128	2781	455	120	12244	L1	1	13	0.766479133428499	0.233520866571501	-12	12	1.37535546967303	0.895483834194109	32	L1_13	L1_1
events.vec.445	D6	9084	1898	669	94	11557	L1	5	13	0.827171735567292	0.172828264432708	-8	8	1.05743624225849	0.662745557446483	32	L1_13	L1_5
events.vec.455	D7	10584	3430	61	144	13931	L1	9	13	0.755244755244755	0.244755244755245	-4	4	1.05008839313769	0.938564369987195	32	L1_13	L1_9
events.vec.465	D8	9365	3877	23	142	13123	L1	13	13	0.707219453254795	0.292780546745205	0	0	0.956705463285551	1.12272727669314	32	L1_13	L1_13
events.vec.475	D9	8677	3061	417	130	12025	L1	1	13	0.739223036292384	0.260776963707616	-12	12	1.32644765125608	1.00000294945331	32	L1_13	L1_1
events.vec.375	D10	8615	2037	730	84	11298	L1	5	13	0.808768306421329	0.191231693578671	-8	8	1.03390974573545	0.733317294935733	32	L1_13	L1_5
events.vec.385	D11	11262	2629	76	115	13852	L1	9	13	0.810740767403355	0.189259232596645	-4	4	1.12724976079828	0.72575348726015	32	L1_13	L1_9
events.vec.395	D12	10773	2602	59	136	13298	L1	13	13	0.805457943925234	0.194542056074766	0	0	1.08959957457843	0.746011561380092	32	L1_13	L1_13
events.vec.485	E1	5914	5455	421	223	11567	L3	1	1	0.520186471985223	0.479813528014777	0	0	1.11179589208798	0.901700837221987	32	L3_1	L3_1
events.vec.525	E2	8331	2637	887	140	11715	L3	5	1	0.759573304157549	0.240426695842451	4	-4	1.01480604928796	0.451827512718602	32	L3_1	L3_5
events.vec.535	E3	8260	2869	793	129	11793	L3	9	1	0.74220504986971	0.25779495013029	8	-8	0.940261618015453	0.484467212347802	32	L3_1	L3_9
events.vec.545	E4	8361	2945	604	150	11760	L3	13	1	0.739518839554219	0.260481160445781	12	-12	0.863886859454525	0.489515336148008	32	L3_1	L3_13
events.vec.555	E5	5013	6445	585	183	11860	L3	1	1	0.437510909408274	0.562489090591726	0	0	0.935093198343714	1.05707082918924	32	L3_1	L3_1
events.vec.565	E6	7537	3405	1133	145	11930	L3	5	1	0.688813745201974	0.311186254798026	4	-4	0.920269777304697	0.584804075125437	32	L3_1	L3_5
events.vec.575	E7	7093	3941	1381	185	12230	L3	9	1	0.642831248867138	0.357168751132862	8	-8	0.814370031943079	0.671217760905054	32	L3_1	L3_9
events.vec.585	E8	9299	2104	927	111	12219	L3	13	1	0.815487152503727	0.184512847496273	12	-12	0.952631085810638	0.346750100510876	32	L3_1	L3_13
events.vec.595	E9	4900	6088	691	189	11490	L3	1	1	0.445941026574445	0.554058973425555	0	0	0.953110909568307	1.04122833358878	32	L3_1	L3_1
events.vec.495	E10	6882	4329	874	192	11893	L3	5	1	0.613861386138614	0.386138613861386	4	-4	0.820131835423942	0.725660055570226	32	L3_1	L3_5
events.vec.505	E11	7131	3359	1485	144	11831	L3	9	1	0.679790276453765	0.320209723546235	8	-8	0.861191533743667	0.601761640616703	32	L3_1	L3_9
events.vec.519	E12	8983	1796	1258	95	11942	L3	13	1	0.833379719825587	0.166620280174413	12	-12	0.973532722069935	0.313125073303067	32	L3_1	L3_13
events.vec.605	F1	6587	5570	499	174	12482	L3	1	5	0.541827753557621	0.458172246442379	-4	4	1.15804985916999	1.82169402702623	32	L3_5	L3_1
events.vec.645	F2	8481	2571	581	108	11525	L3	5	5	0.767372421281216	0.232627578718784	0	0	1.02522583522947	0.924927849655069	32	L3_5	L3_5
events.vec.655	F3	9206	1868	646	77	11643	L3	9	5	0.831316597435434	0.168683402564566	4	-4	1.05315248006593	0.670685641254736	32	L3_5	L3_9
events.vec.665	F4	9117	2423	595	133	12002	L3	13	5	0.790034662045061	0.209965337954939	8	-8	0.922898142075373	0.834822722251378	32	L3_5	L3_13
events.vec.675	F5	6007	6539	439	175	12810	L3	1	5	0.47879802327435	0.52120197672565	-4	4	1.0233362536029	2.0723003962982	32	L3_5	L3_1
events.vec.685	F6	8549	2616	598	119	11644	L3	5	5	0.765696372592924	0.234303627407076	0	0	1.02298659862324	0.931591823538634	32	L3_5	L3_5
events.vec.695	F7	9236	1714	889	85	11754	L3	9	5	0.843470319634703	0.156529680365297	4	-4	1.06854940912482	0.622362410617219	32	L3_5	L3_9
events.vec.705	F8	8788	2823	647	139	12119	L3	13	5	0.756868486779778	0.243131513220222	8	-8	0.884154270442144	0.966691520174452	32	L3_5	L3_13
events.vec.719	F9	5619	6699	603	135	12786	L3	1	5	0.456161714564053	0.543838285435947	-4	4	0.97495561244532	2.16230241779048	32	L3_5	L3_1
events.vec.619	F10	8115	3276	563	111	11843	L3	5	5	0.71240452989202	0.28759547010798	0	0	0.95178756614729	1.1434803268063	32	L3_5	L3_5
events.vec.625	F11	8917	2383	844	109	12035	L3	9	5	0.789115044247788	0.210884955752212	4	-4	0.999689490707468	0.838479124972074	32	L3_5	L3_9
events.vec.635	F12	9092	2256	638	116	11870	L3	13	5	0.801198449065915	0.198801550934085	8	-8	0.935939390510475	0.790435476422335	32	L3_5	L3_13
events.vec.725	G1	6113	6056	561	151	12579	L3	1	9	0.502342016599556	0.497657983400444	-8	8	1.07365689143574	2.36260127634886	32	L3_9	L3_1
events.vec.765	G2	8948	2018	595	95	11466	L3	5	9	0.815976655115813	0.184023344884187	-4	4	1.09016212280879	0.873639736532718	32	L3_9	L3_5
events.vec.775	G3	9142	1970	617	113	11616	L3	9	9	0.822714182865371	0.177285817134629	0	0	1.04225452101283	0.841653729693693	32	L3_9	L3_9
events.vec.785	G4	9185	2481	488	123	12031	L3	13	9	0.787330704611692	0.212669295388308	4	-4	0.919739448651661	1.00963465971433	32	L3_9	L3_13
events.vec.795	G5	5792	6579	668	178	12861	L3	1	9	0.468191738743836	0.531808261256164	-8	8	1.00066741424162	2.52472766182004	32	L3_9	L3_1
events.vec.805	G6	8169	3367	587	130	11993	L3	5	9	0.708131067961165	0.291868932038835	-4	4	0.946078130342877	1.38563016039605	32	L3_9	L3_5
events.vec.819	G7	8477	2759	1221	160	12297	L3	9	9	0.754449982200071	0.245550017799929	0	0	0.955774096524535	1.16573390724607	32	L3_9	L3_9
events.vec.825	G8	8806	2450	689	103	11842	L3	13	9	0.782338308457711	0.217661691542289	4	-4	0.91390746006133	1.03333575950347	32	L3_9	L3_13
events.vec.835	G9	6944	5194	691	154	12675	L3	1	9	0.572087658592849	0.427912341407151	-8	8	1.22272443247203	2.03148804539616	32	L3_9	L3_1
events.vec.735	G10	8257	3230	731	128	12090	L3	5	9	0.718812570732132	0.281187429267868	-4	4	0.960348844661209	1.33492036989379	32	L3_9	L3_5
events.vec.745	G11	9003	2380	944	120	12207	L3	9	9	0.790916278661161	0.209083721338839	0	0	1.00197138246264	0.992612363060242	32	L3_9	L3_9
events.vec.755	G12	9100	2331	761	114	12078	L3	13	9	0.796080832823025	0.203919167176975	4	-4	0.929961123037765	0.96809395350672	32	L3_9	L3_13
events.vec.845	H1	6773	5796	362	173	12758	L3	1	13	0.538865462646193	0.461134537353807	-12	12	1.15171854714273	3.20313909942385	32	L3_13	L3_1
events.vec.885	H2	9398	1695	493	84	11502	L3	5	13	0.847200937528171	0.152799062471829	-8	8	1.13187842655894	1.06137496047775	32	L3_13	L3_5
events.vec.895	H3	9441	1725	556	88	11634	L3	9	13	0.845513164965073	0.154486835034927	-4	4	1.07113738539368	1.07309858959219	32	L3_13	L3_9
events.vec.905	H4	9666	1557	483	77	11629	L3	13	13	0.861267040898156	0.138732959101844	0	0	1.00610997221072	0.963668798758691	32	L3_13	L3_13
events.vec.915	H5	7169	4937	461	161	12406	L3	1	13	0.592185693044771	0.407814306955229	-12	12	1.26568001349169	2.83276537777625	32	L3_13	L3_1
events.vec.925	H6	9194	1884	540	100	11518	L3	5	13	0.829933200938798	0.170066799061202	-8	8	1.10880836412719	1.18132035113396	32	L3_13	L3_5
events.vec.935	H7	9785	1579	568	91	11841	L3	9	13	0.861052446321718	0.138947553678282	-4	4	1.09082330619651	0.96515941857272	32	L3_13	L3_9
events.vec.945	H8	9494	1852	424	95	11675	L3	13	13	0.836770668076855	0.163229331923145	0	0	0.97749394047125	1.13382584235868	32	L3_13	L3_13
events.vec.955	H9	6864	4935	427	161	12065	L3	1	13	0.581744215611492	0.418255784388508	-12	12	1.24336341676562	2.90529411269646	32	L3_13	L3_1
events.vec.855	H10	9205	1999	395	89	11510	L3	5	13	0.821581578007854	0.178418421992146	-8	8	1.09765041870532	1.23933250981386	32	L3_13	L3_5
events.vec.865	H11	9643	1644	541	73	11755	L3	9	13	0.85434570745105	0.14565429254895	-4	4	1.08232688173369	1.0117458608495	32	L3_13	L3_9
events.vec.875	H12	9623	1437	338	86	11312	L3	13	13	0.870072332730561	0.129927667269439	0	0	1.01639608731803	0.902505358882632	32	L3_13	L3_13
events.vec6	A1	11497	4455	274	336	15890	L21	1	1	0.720724674022066	0.279275325977934	0	0	0.945798075707045	1.17356410808632	32	L21_1	L21_1
events.vec.420	A2	13185	2811	159	258	15897	L21	5	1	0.824268567141786	0.175731432858215	4	-4	1.1225872536125	0.738454432173064	32	L21_1	L21_5
events.vec.520	A3	6269	7276	286	310	13521	L21	9	1	0.462827611664821	0.537172388335179	8	-8	0.861622845519146	2.25729298711833	32	L21_1	L21_9
events.vec.620	A4	12973	2841	210	255	15769	L21	13	1	0.820349057796889	0.179650942203111	12	-12	1.00313083127072	0.754924900777379	32	L21_1	L21_13
events.vec.720	A5	14282	3729	304	368	17947	L21	1	1	0.792959857864638	0.207040142135362	0	0	1.04059141404994	0.870019142909709	32	L21_1	L21_1
events.vec.820	A6	14456	2224	168	226	16622	L21	5	1	0.866666666666667	0.133333333333333	4	-4	1.18033004279718	0.560290150458453	32	L21_1	L21_5
events.vec.916	A7	7963	5962	301	354	13872	L21	9	1	0.571849192100539	0.428150807899461	8	-8	1.06458282887045	1.79916510432673	32	L21_1	L21_9
events.vec.106	A8	13156	3129	169	299	16155	L21	13	1	0.80785999385938	0.19214000614062	12	-12	0.987859082043544	0.807406147122121	32	L21_1	L21_13
events.vec.1110	A9	12431	3663	259	344	16009	L21	1	1	0.77239965204424	0.22760034795576	0	0	1.01361051024301	0.956416749003967	32	L21_1	L21_1
events.vec.120	A10	14416	2588	157	263	16898	L21	5	1	0.847800517525288	0.152199482474712	4	-4	1.15463587053934	0.639569032015912	32	L21_1	L21_5
events.vec.220	A11	7642	6395	327	359	14005	L21	9	1	0.544418323003491	0.455581676996509	8	-8	1.01351616195003	1.91443444762866	32	L21_1	L21_9
events.vec.320	A12	14807	3148	145	313	17787	L21	13	1	0.824672793093846	0.175327206906154	12	-12	1.00841793697458	0.736755803526821	32	L21_1	L21_13
events.vec.126	B1	10878	4994	223	389	15706	L21	1	5	0.685357862903226	0.314642137096774	-4	4	0.899386646896895	1.18401316636567	32	L21_5	L21_1
events.vec.166	B2	13141	5105	194	458	17982	L21	5	5	0.720212649347802	0.279787350652198	0	0	0.980871492955107	1.05285296499522	32	L21_5	L21_5
events.vec.176	B3	6882	7712	217	326	14485	L21	9	5	0.471563656297108	0.528436343702891	4	-4	0.877886299653998	1.98853082522103	32	L21_5	L21_9
events.vec.186	B4	13683	4749	34	434	18032	L21	13	5	0.742350260416667	0.257649739583333	8	-8	0.907753140871142	0.969548092929222	32	L21_5	L21_13
events.vec.196	B5	12289	4492	327	341	16767	L21	1	5	0.732316310112627	0.267683689887373	-4	4	0.961009636381897	1.00730632003848	32	L21_5	L21_1
events.vec.206	B6	11393	4087	239	322	15397	L21	5	5	0.735981912144703	0.264018087855297	0	0	1.00234795599197	0.993512487118701	32	L21_5	L21_5
events.vec.2110	B7	7861	7489	374	373	15351	L21	9	5	0.512117263843648	0.487882736156352	4	-4	0.953382907569476	1.83592569190425	32	L21_5	L21_9
events.vec.226	B8	11567	4428	193	361	15827	L21	13	5	0.723163488590185	0.276836511409816	8	-8	0.884291369093907	1.04174881808391	32	L21_5	L21_13
events.vec.236	B9	12276	3905	206	285	16102	L21	1	5	0.758667573079538	0.241332426920462	-4	4	0.995590072857686	0.908145277620342	32	L21_5	L21_1
events.vec.136	B10	12058	4093	210	327	16034	L21	5	5	0.74657915918519	0.25342084081481	0	0	1.01678055105293	0.953634547886083	32	L21_5	L21_5
events.vec.146	B11	6928	8453	437	383	15435	L21	9	5	0.450425850074768	0.549574149925232	4	-4	0.838535110817591	2.06807338460696	32	L21_5	L21_9
events.vec.156	B12	9410	7853	227	474	17016	L21	13	5	0.545096449052888	0.454903550947112	8	-8	0.666549255910191	1.71182346623274	32	L21_5	L21_13
events.vec.246	C1	10941	3431	289	252	14409	L21	1	9	0.76127191761759	0.23872808238241	-8	8	0.999007721984116	0.515787432210884	32	L21_9	L21_1
events.vec.286	C2	12859	3087	139	280	15805	L21	5	9	0.806409130816506	0.193590869183494	-4	4	1.09826414294848	0.418265569425882	32	L21_9	L21_5
events.vec.296	C3	7952	6962	509	324	15099	L21	9	9	0.533190291001743	0.466809708998257	0	0	0.992613500485807	1.00857250949485	32	L21_9	L21_9
events.vec.306	C4	12635	3796	223	315	16339	L21	13	9	0.768973282210456	0.231026717789544	4	-4	0.940308031657102	0.499148136874397	32	L21_9	L21_13
events.vec.3110	C5	9464	5701	295	316	15144	L21	1	9	0.624068578964721	0.375931421035279	-8	8	0.818957477617857	0.812224102033259	32	L21_9	L21_1
events.vec.326	C6	13508	2976	225	254	16455	L21	5	9	0.81946129580199	0.18053870419801	-4	4	1.11604013808991	0.390065524439672	32	L21_9	L21_5
events.vec.336	C7	7164	5915	414	265	13228	L21	9	9	0.547748298799602	0.452251701200398	0	0	1.01971541011207	0.977118993908294	32	L21_9	L21_9
events.vec.346	C8	11357	4429	61	354	15493	L21	13	9	0.719434942353985	0.280565057646015	4	-4	0.879732066380261	0.606178917901782	32	L21_9	L21_13
events.vec.356	C9	11873	3943	297	288	15825	L21	1	9	0.750695498229641	0.249304501770359	-8	8	0.985128417631776	0.538638469020861	32	L21_9	L21_1
events.vec.256	C10	13886	3346	89	306	17015	L21	5	9	0.805826369545033	0.194173630454967	-4	4	1.09747046913713	0.419524662770936	32	L21_9	L21_5
events.vec.266	C11	7471	6611	464	266	14280	L21	9	9	0.530535435307485	0.469464564692515	0	0	0.987671089402118	1.01430849659686	32	L21_9	L21_9
events.vec.276	C12	11742	4533	245	354	16166	L21	13	9	0.72147465437788	0.27852534562212	4	-4	0.882226246142688	0.601771988407959	32	L21_9	L21_13
events.vec.366	D1	11331	4101	384	303	15513	L21	1	13	0.734253499222395	0.265746500777605	-12	12	0.96355178569125	1.45845235641335	32	L21_13	L21_1
events.vec.406	D2	13363	2647	107	203	15914	L21	5	13	0.834665833853841	0.165334166146159	-8	8	1.13674749160851	0.90737602755228	32	L21_13	L21_5
events.vec.4110	D3	8527	6147	274	312	14636	L21	9	13	0.581095815728499	0.418904184271501	-4	4	1.08179680219653	2.29900221780708	32	L21_13	L21_9
events.vec.426	D4	13263	2431	109	221	15582	L21	13	13	0.845100038231171	0.154899961768829	0	0	1.03339657161848	0.850111717704789	32	L21_13	L21_13
events.vec.436	D5	8886	5516	419	351	14470	L21	1	13	0.616997639216775	0.383002360783225	-12	12	0.809678370840887	2.10196820639847	32	L21_13	L21_1
events.vec.446	D6	13161	2703	212	225	15851	L21	5	13	0.829614220877459	0.170385779122542	-8	8	1.12986760250012	0.935099955534533	32	L21_13	L21_5
events.vec.456	D7	7093	6457	342	303	13589	L21	9	13	0.523468634686347	0.476531365313653	-4	4	0.974515182739594	2.61526789859104	32	L21_13	L21_9
events.vec.466	D8	13341	2886	287	228	16286	L21	13	13	0.822148271399519	0.177851728600481	0	0	1.0053309272173	0.976074085305204	32	L21_13	L21_13
events.vec.476	D9	13043	3866	347	295	16961	L21	1	13	0.77136436217399	0.22863563782601	-12	12	1.01225191215087	1.25478297464572	32	L21_13	L21_1
events.vec.376	D10	11884	3823	207	296	15618	L21	5	13	0.756605335200866	0.243394664799134	-8	8	1.03043539347486	1.33578248961331	32	L21_13	L21_5
events.vec.386	D11	7114	6826	465	307	14098	L21	9	13	0.510329985652798	0.489670014347202	-4	4	0.950055621811837	2.68737456259978	32	L21_13	L21_9
events.vec.396	D12	13081	3559	211	250	16601	L21	13	13	0.786117788461538	0.213882211538462	0	0	0.961272501164218	1.17381419699001	32	L21_13	L21_13
events.vec.486	E1	10482	3473	471	233	14193	L22	1	1	0.751128627731996	0.248871372268004	0	0	0.950556064432036	1.18622691083722	32	L22_1	L22_1
events.vec.526	E2	12450	3124	139	191	15522	L22	5	1	0.799409271863362	0.200590728136638	4	-4	1.22902592227029	0.956100806660373	32	L22_1	L22_5
events.vec.536	E3	13587	4092	173	285	17567	L22	9	1	0.768538944510436	0.231461055489564	8	-8	1.24318644713835	1.10324192907505	32	L22_1	L22_9
events.vec.546	E4	6923	8413	1131	325	16142	L22	13	1	0.45142149191445	0.54857850808555	12	-12	1.38327663551837	2.61475871277492	32	L22_1	L22_13
events.vec.556	E5	11847	2571	716	194	14940	L22	1	1	0.821681231793591	0.178318768206409	0	0	1.03984064656109	0.849943163916813	32	L22_1	L22_1
events.vec.566	E6	13734	3679	306	286	17433	L22	5	1	0.788721070464595	0.211278929535405	4	-4	1.21259369281802	1.00704532475469	32	L22_1	L22_5
events.vec.576	E7	12083	3769	273	252	15873	L22	9	1	0.762238203381277	0.237761796618723	8	-8	1.23299438591017	1.13327394367566	32	L22_1	L22_9
events.vec.586	E8	1849	11555	543	124	13823	L22	13	1	0.137943897344076	0.862056102655924	12	-12	0.422697132560466	4.10892638354845	32	L22_1	L22_13
events.vec.596	E9	12333	3126	634	258	15835	L22	1	1	0.797787696487483	0.202212303512517	0	0	1.00960328900687	0.963829925245966	32	L22_1	L22_1
events.vec.496	E10	13084	3212	160	237	16219	L22	5	1	0.802896416298478	0.197103583701522	4	-4	1.2343871196648	0.939479591720245	32	L22_1	L22_5
events.vec.506	E11	13041	3929	157	276	16851	L22	9	1	0.768473777253978	0.231526222746022	8	-8	1.24308103276657	1.10355254396262	32	L22_1	L22_9
events.vec.5110	E12	7651	7564	1211	343	16083	L22	13	1	0.502859020703253	0.497140979296747	12	-12	1.54089503215386	2.36958555235799	32	L22_1	L22_13
events.vec.606	F1	10102	6231	282	377	16238	L22	1	5	0.618502418416702	0.381497581583298	-4	4	0.782717104615068	1.09136928609538	32	L22_5	L22_1
events.vec.646	F2	10893	6202	78	348	16825	L22	5	5	0.637203860778005	0.362796139221995	0	0	0.979648460720798	1.03786913095914	32	L22_5	L22_5
events.vec.656	F3	11053	7093	86	402	17830	L22	9	5	0.609114956464235	0.390885043535765	4	-4	0.985302649962617	1.11822446983414	32	L22_5	L22_9
events.vec.666	F4	5077	12061	815	327	17626	L22	13	5	0.296242268642782	0.703757731357218	8	-8	0.907765837485151	2.01327507678507	32	L22_5	L22_13
events.vec.676	F5	9720	5511	434	310	15355	L22	1	5	0.638172148906835	0.361827851093165	-4	4	0.807609221508009	1.0350991004926	32	L22_5	L22_1
events.vec.686	F6	12067	7607	140	444	19370	L22	5	5	0.613347565314628	0.386652434685372	0	0	0.942971371067476	1.10611603318245	32	L22_5	L22_5
events.vec.696	F7	3116	16584	73	241	19532	L22	9	5	0.158172588832487	0.841827411167513	4	-4	0.255859537307632	2.40825794210391	32	L22_5	L22_9
events.vec.706	F8	2211	15399	394	144	17860	L22	13	5	0.125553662691652	0.874446337308348	8	-8	0.38473012742165	2.50157254186566	32	L22_5	L22_13
events.vec.7110	F9	6746	8342	280	308	15060	L22	1	5	0.447110286320255	0.552889713679746	-4	4	0.565819725730523	1.58167936374295	32	L22_5	L22_1
events.vec.6110	F10	13424	5732	73	417	18812	L22	5	5	0.700772603883901	0.299227396116099	0	0	1.07738016821173	0.856014835858412	32	L22_5	L22_5
events.vec.626	F11	10985	6068	71	377	16747	L22	9	5	0.644168181551633	0.355831818448367	4	-4	1.04200464882476	1.01794594885321	32	L22_5	L22_9
events.vec.636	F12	5591	11798	927	384	17932	L22	13	5	0.321525102076025	0.678474897923975	8	-8	0.985239226312052	1.94094720576689	32	L22_5	L22_13
events.vec.726	G1	12428	5542	254	406	17818	L22	1	9	0.691597106288258	0.308402893711742	-8	8	0.875218703234559	0.807762172133962	32	L22_9	L22_1
events.vec.766	G2	11273	6238	50	374	17187	L22	5	9	0.643766775169893	0.356233224830107	-4	4	0.989738401127005	0.933038338297853	32	L22_9	L22_5
events.vec.776	G3	12251	5990	53	315	17979	L22	9	9	0.67161888054383	0.32838111945617	0	0	1.08640882273857	0.860088707817462	32	L22_9	L22_9
events.vec.786	G4	5673	11052	875	344	17256	L22	13	9	0.339192825112108	0.660807174887892	4	-4	1.03937787260241	1.73077182423606	32	L22_9	L22_13
events.vec.796	G5	10162	4499	456	281	14836	L22	1	9	0.69313143714617	0.30686856285383	-8	8	0.877160404626286	0.803743486019695	32	L22_9	L22_1
events.vec.806	G6	4540	11807	68	264	16151	L22	5	9	0.277726800024469	0.722273199975531	-4	4	0.426982083587331	1.89176230438259	32	L22_9	L22_5
events.vec.8110	G7	11422	6546	96	390	17674	L22	9	9	0.635685663401603	0.364314336598397	0	0	1.02828335118975	0.954204211019245	32	L22_9	L22_9
events.vec.826	G8	2259	14414	379	144	16908	L22	13	9	0.135488514364541	0.864511485635459	4	-4	0.41517317996256	2.26430973804144	32	L22_9	L22_13
events.vec.836	G9	10215	5655	417	325	15962	L22	1	9	0.643667296786389	0.356332703213611	-8	8	0.814563351531829	0.933298889922945	32	L22_9	L22_1
events.vec.736	G10	11683	5032	57	329	16443	L22	5	9	0.698953036195034	0.301046963804966	-4	4	1.07458273273574	0.788495680020187	32	L22_9	L22_5
events.vec.746	G11	9581	7925	36	363	17179	L22	9	9	0.547298069233406	0.452701930766594	0	0	0.885307826071682	1.18570708116329	32	L22_9	L22_9
events.vec.756	G12	5078	10817	731	272	16354	L22	13	9	0.319471531928279	0.680528468071721	4	-4	0.978946536097575	1.78242540772788	32	L22_9	L22_13
events.vec.846	H1	13669	3695	132	333	17163	L22	1	13	0.787203409352684	0.212796590647316	-12	12	0.996208834379238	0.315882306365756	32	L22_13	L22_1
events.vec.886	H2	14834	4768	15	477	19140	L22	5	13	0.756759514335272	0.243240485664728	-8	8	1.16345543237794	0.361074232343534	32	L22_13	L22_5
events.vec.896	H3	13651	3928	19	365	17233	L22	9	13	0.776551567210877	0.223448432789123	-4	4	1.25614764320834	0.331694253599322	32	L22_13	L22_9
events.vec.906	H4	8028	8557	1135	346	17374	L22	13	13	0.484051854085017	0.515948145914983	0	0	1.48326482484366	0.765890514509595	32	L22_13	L22_13
events.vec.917	H5	12785	4493	112	427	16963	L22	1	13	0.739958328510244	0.260041671489756	-12	12	0.936420009334766	0.386014468988986	32	L22_13	L22_1
events.vec.926	H6	9797	7796	15	470	17138	L22	5	13	0.556869209344626	0.443130790655374	-8	8	0.856140549888051	0.6577980208616	32	L22_13	L22_5
events.vec.936	H7	14606	3932	20	380	18178	L22	9	13	0.787895134318697	0.212104865681303	-4	4	1.2744969656355	0.314855486918272	32	L22_13	L22_9
events.vec.946	H8	1233	16364	55	91	17561	L22	13	13	0.0700687617207479	0.929931238279252	0	0	0.214709495901411	1.38042072674024	32	L22_13	L22_13
events.vec.956	H9	11787	4211	117	346	15769	L22	1	13	0.736779597449681	0.263220402550319	-12	12	0.932397313387282	0.390733082645684	32	L22_13	L22_1
events.vec.856	H10	12861	5150	13	419	17605	L22	5	13	0.714063627783021	0.285936372216979	-8	8	1.09781402290978	0.424453420306223	32	L22_13	L22_5
events.vec.866	H11	12995	5948	32	458	18517	L22	9	13	0.686005384574777	0.313994615425223	-4	4	1.10968039142188	0.46610400573257	32	L22_13	L22_9
events.vec.876	H12	7336	9929	983	412	17836	L22	13	13	0.424905878945844	0.575094121054156	0	0	1.30202567925493	0.853688758750164	32	L22_13	L22_13
events.vec7	A1	8410	6172	359	346	14595	L23	1	1	0.576738444657797	0.423261555342203	0	0	1.02401172230375	0.969037981772781	32	L23_1	L23_1
events.vec.427	A2	9535	4485	190	291	13919	L23	5	1	0.680099857346648	0.319900142653352	4	-4	0.751526884176321	0.732396752535205	32	L23_1	L23_5
events.vec.527	A3	5543	8787	275	329	14276	L23	9	1	0.386810886252617	0.613189113747383	8	-8	0.4289381855791	1.40386844430129	32	L23_1	L23_9
events.vec.627	A4	4799	8995	136	254	13676	L23	13	1	0.347904886182398	0.652095113817602	12	-12	0.384279546604511	1.49294195289438	32	L23_1	L23_13
events.vec.727	A5	10219	4769	267	322	14933	L23	1	1	0.681812116359754	0.318187883640246	0	0	1.2105723244709	0.728476613799733	32	L23_1	L23_1
events.vec.827	A6	10208	3919	211	277	14061	L23	5	1	0.722587952148368	0.277412047851632	4	-4	0.798477262353875	0.635122201807955	32	L23_1	L23_5
events.vec.918	A7	10178	5025	70	315	14958	L23	9	1	0.66947313030323	0.33052686969677	8	-8	0.742384974187849	0.756726158305778	32	L23_1	L23_9
events.vec.107	A8	6328	8205	92	276	14349	L23	13	1	0.435422830798872	0.564577169201129	12	-12	0.480947795349213	1.29257361953256	32	L23_1	L23_13
events.vec.1111	A9	6422	8475	405	349	14953	L23	1	1	0.431093508760153	0.568906491239847	0	0	0.765415953225348	1.30248540442749	32	L23_1	L23_1
events.vec.127	A10	7505	7153	245	340	14563	L23	5	1	0.512007095101651	0.487992904898349	4	-4	0.565780293439742	1.1172374474214	32	L23_1	L23_5
events.vec.227	A11	7030	7120	176	326	14000	L23	9	1	0.496819787985866	0.503180212014134	8	-8	0.550928078790618	1.15200809278309	32	L23_1	L23_9
events.vec.327	A12	3219	10538	251	212	13796	L23	13	1	0.233989968743185	0.766010031256815	12	-12	0.258454430132647	1.7537449488099	32	L23_1	L23_13
events.vec.128	B1	15328	1183	301	137	16675	L23	1	5	0.928350796438738	0.0716492035612622	-4	4	1.64830714298463	0.753864539742264	32	L23_5	L23_1
events.vec.167	B2	13820	1423	69	145	15167	L23	5	5	0.906645673423867	0.0933543265761333	0	0	1.00186552112874	0.982237246741923	32	L23_5	L23_5
events.vec.177	B3	14096	1964	37	148	15949	L23	9	5	0.877708592777086	0.122291407222914	4	-4	0.973299213215826	1.28670174737825	32	L23_5	L23_9
events.vec.187	B4	10451	3192	36	165	13514	L23	13	5	0.766033863519754	0.233966136480246	8	-8	0.846125356235271	2.46169901445098	32	L23_5	L23_13
events.vec.197	B5	15570	1002	232	98	16706	L23	1	5	0.939536567704562	0.0604634322954381	-4	4	1.66816772451047	0.636172285148497	32	L23_5	L23_1
events.vec.207	B6	13955	1534	99	111	15477	L23	5	5	0.900961973013106	0.0990380269868939	0	0	0.995584893932382	1.04203889115975	32	L23_5	L23_5
events.vec.2111	B7	12652	2425	58	149	14986	L23	9	5	0.839158983882735	0.160841016117265	4	-4	0.930551193753086	1.69230546272919	32	L23_5	L23_9
events.vec.228	B8	9054	5372	81	225	14282	L23	13	5	0.627616802994593	0.372383197005407	8	-8	0.693236312782598	3.91806849853124	32	L23_5	L23_13
events.vec.237	B9	14163	1863	302	160	16168	L23	1	5	0.883751403968551	0.116248596031449	-4	4	1.56911994622303	1.22312168156903	32	L23_5	L23_1
events.vec.137	B10	13188	1348	96	123	14509	L23	5	5	0.907264722069345	0.0927352779306549	0	0	1.00254958493888	0.975723862098329	32	L23_5	L23_5
events.vec.147	B11	13499	1654	44	118	15079	L23	9	5	0.890846697023692	0.109153302976308	4	-4	0.987868179079439	1.14846781847652	32	L23_5	L23_9
events.vec.157	B12	9725	3872	74	183	13488	L23	13	5	0.715231301022284	0.284768698977716	8	-8	0.790011209931963	2.99622345423957	32	L23_5	L23_13
events.vec.247	C1	14671	1144	483	130	16168	L23	1	9	0.927663610496364	0.0723363895036358	-8	8	1.64708702931454	0.736525724674855	32	L23_9	L23_1
events.vec.287	C2	13872	1432	115	109	15310	L23	5	9	0.9064296915839	0.0935703084161004	-4	4	1.00162685594233	0.952728490972778	32	L23_9	L23_5
events.vec.297	C3	13975	1173	53	93	15108	L23	9	9	0.922564034856087	0.0774359651439134	0	0	1.02303982968377	0.788449364626513	32	L23_9	L23_9
events.vec.307	C4	11318	2426	35	150	13629	L23	13	9	0.82348661233993	0.17651338766007	4	-4	0.909584988866661	1.79725103303106	32	L23_9	L23_13
events.vec.3111	C5	13875	1120	476	116	15355	L23	1	9	0.925308436145382	0.0746915638546182	-8	8	1.64290536574449	0.76050599943692	32	L23_9	L23_1
events.vec.328	C6	12387	2033	145	148	14417	L23	5	9	0.859015256588072	0.140984743411928	-4	4	0.949232752028807	1.43550004392118	32	L23_9	L23_5
events.vec.337	C7	14788	2031	71	188	16702	L23	9	9	0.879243712468042	0.120756287531958	0	0	0.975001521703741	1.22953485505452	32	L23_9	L23_9
events.vec.347	C8	10991	2550	28	134	13435	L23	13	9	0.811683036703345	0.188316963296655	4	-4	0.89654730852905	1.91743448646501	32	L23_9	L23_13
events.vec.357	C9	14362	1824	258	162	16282	L23	1	9	0.887310021005807	0.112689978994193	-8	8	1.57543834860299	1.14740407990808	32	L23_9	L23_1
events.vec.257	C10	12811	1442	76	120	14209	L23	5	9	0.898828316845576	0.101171683154424	-4	4	0.99322715197116	1.03012533198303	32	L23_9	L23_5
events.vec.267	C11	14418	1539	74	132	15899	L23	9	9	0.903553299492386	0.0964467005076142	0	0	1.00195864861249	0.982015780318962	32	L23_9	L23_9
events.vec.277	C12	11767	1974	32	141	13632	L23	13	9	0.856342333163525	0.143657666836475	4	-4	0.945875889060676	1.46271562484488	32	L23_9	L23_13
events.vec.367	D1	13753	744	362	83	14776	L23	1	13	0.948679037042147	0.0513209629578533	-12	12	1.68440037877378	0.542179532341735	32	L23_13	L23_1
events.vec.407	D2	14681	653	84	60	15358	L23	5	13	0.957414895004565	0.042585104995435	-8	8	1.05796674581574	0.44988969381011	32	L23_13	L23_5
events.vec.4111	D3	15193	928	44	77	16088	L23	9	13	0.942435332795732	0.0575646672042677	-4	4	1.04507529659089	0.608141050857689	32	L23_13	L23_9
events.vec.428	D4	11852	1287	30	88	13081	L23	13	13	0.902047339980212	0.0979526600197884	0	0	0.996359512587205	1.03481938647122	32	L23_13	L23_13
events.vec.437	D5	14744	547	459	73	15677	L23	1	13	0.96422732326205	0.0357726767379504	-12	12	1.71200670101291	0.377919899132097	32	L23_13	L23_1
events.vec.447	D6	12504	1176	151	103	13728	L23	5	13	0.914035087719298	0.0859649122807018	-8	8	1.01003100365509	0.908175007870092	32	L23_13	L23_5
events.vec.457	D7	16187	596	40	53	16770	L23	9	13	0.964487874635047	0.0355121253649526	-4	4	1.06952956512402	0.37516730811624	32	L23_13	L23_9
events.vec.467	D8	12105	865	26	57	12939	L23	13	13	0.933307632999229	0.066692367000771	0	0	1.03088817747573	0.704570496483799	32	L23_13	L23_13
events.vec.477	D9	14853	1286	339	112	16366	L23	1	13	0.920317243943243	0.0796827560567569	-12	12	1.63404339482751	0.841807264022547	32	L23_13	L23_1
events.vec.377	D10	14168	323	149	32	14608	L23	5	13	0.977710302946657	0.0222896970533435	-8	8	1.08039366522918	0.235479165391837	32	L23_13	L23_5
events.vec.387	D11	15070	534	47	44	15607	L23	9	13	0.96577800563958	0.0342219943604204	-4	4	1.0709602033814	0.36153773874765	32	L23_13	L23_9
events.vec.397	D12	12687	1719	51	95	14362	L23	13	13	0.880674718867139	0.119325281132861	0	0	0.972752309937065	1.26061011704498	32	L23_13	L23_13
events.vec.487	E1	9497	5045	638	338	14842	L24	1	1	0.653073855040572	0.346926144959428	0	0	1.17228866722371	0.783293501180192	32	L24_1	L24_1
events.vec.528	E2	9044	4937	309	267	14023	L24	5	1	0.646877905729204	0.353122094270796	4	-4	0.771452305089382	0.797282780742285	32	L24_1	L24_5
events.vec.537	E3	4495	9215	691	257	14144	L24	9	1	0.327862873814734	0.672137126185266	8	-8	0.401855091482419	1.5175582771498	32	L24_1	L24_9
events.vec.547	E4	9590	5802	449	310	15531	L24	13	1	0.623050935550936	0.376949064449064	12	-12	0.65198234302908	0.851079564768563	32	L24_1	L24_13
events.vec.557	E5	8331	6561	471	320	15043	L24	1	1	0.559427880741338	0.440572119258662	0	0	1.00419111814131	0.994728367494046	32	L24_1	L24_1
events.vec.567	E6	6401	8026	483	281	14629	L24	5	1	0.443681985166701	0.556318014833299	4	-4	0.529125337489529	1.25606066864563	32	L24_1	L24_5
events.vec.577	E7	7270	7905	616	330	15461	L24	9	1	0.479077429983526	0.520922570016474	8	-8	0.587195806018523	1.17614446083245	32	L24_1	L24_9
events.vec.587	E8	9960	4181	260	236	14165	L24	13	1	0.704334912665299	0.2956650873347	12	-12	0.737040746485105	0.667555745797795	32	L24_1	L24_13
events.vec.597	E9	7017	8278	224	386	15133	L24	1	1	0.458777378228179	0.541222621771821	0	0	0.823520214634974	1.22197813132576	32	L24_1	L24_1
events.vec.497	E10	8522	5688	394	270	14334	L24	5	1	0.599718508092892	0.400281491907108	4	-4	0.715211048909597	0.903759765036493	32	L24_1	L24_5
events.vec.507	E11	6911	6706	484	259	13842	L24	9	1	0.507527355511493	0.492472644488507	8	-8	0.622066321526082	1.11190991956511	32	L24_1	L24_9
events.vec.5111	E12	9050	5410	246	318	14388	L24	13	1	0.625864453665284	0.374135546334716	12	-12	0.65492650702544	0.844727173960199	32	L24_1	L24_13
events.vec.607	F1	13177	1698	651	162	15364	L24	1	5	0.885848739495798	0.114151260504202	-4	4	1.59012710456893	0.706904897772881	32	L24_5	L24_1
events.vec.647	F2	12735	2127	148	143	14867	L24	5	5	0.856883326604764	0.143116673395236	0	0	1.02190013238546	0.886279108344409	32	L24_5	L24_5
events.vec.657	F3	11635	3460	167	190	15072	L24	9	5	0.770785028155018	0.229214971844982	4	-4	0.944736085542707	1.41946033293366	32	L24_5	L24_9
events.vec.667	F4	13349	1974	168	148	15343	L24	13	5	0.871174052078575	0.128825947921425	8	-8	0.91162707132135	0.797780884272738	32	L24_5	L24_13
events.vec.677	F5	13140	2768	298	179	16027	L24	1	5	0.825999497108373	0.174000502891627	-4	4	1.48269578106519	1.07753350392927	32	L24_5	L24_1
events.vec.687	F6	11466	3398	245	217	14892	L24	5	5	0.771393972012917	0.228606027987083	0	0	0.919947415997444	1.41568932424119	32	L24_5	L24_5
events.vec.697	F7	13301	1577	171	112	14937	L24	9	5	0.894004570506789	0.105995429493211	4	-4	1.0957638609296	0.656398255431733	32	L24_5	L24_9
events.vec.707	F8	14653	1061	148	96	15766	L24	13	5	0.932480590556192	0.0675194094438081	8	-8	0.975780382582002	0.418127675679969	32	L24_5	L24_13
events.vec.7111	F9	11714	3288	438	219	15221	L24	1	5	0.780829222770297	0.219170777229703	-4	4	1.40161367941127	1.35725961490073	32	L24_5	L24_1
events.vec.6111	F10	14169	1800	50	110	15909	L24	5	5	0.887281608115724	0.112718391884276	0	0	1.0581524516171	0.698031567414401	32	L24_5	L24_5
events.vec.628	F11	11553	3284	306	217	14926	L24	9	5	0.778661454471928	0.221338545528072	4	-4	0.954390066737067	1.37068396098842	32	L24_5	L24_9
events.vec.637	F12	12776	1862	144	116	14666	L24	13	5	0.872796830168056	0.127203169831944	8	-8	0.91332520320853	0.787731500898557	32	L24_5	L24_13
events.vec.728	G1	13557	2533	502	200	16392	L24	1	9	0.842573026724674	0.157426973275326	-8	8	1.51244580213115	0.854993034963261	32	L24_9	L24_1
events.vec.767	G2	11978	2053	225	131	14125	L24	5	9	0.853681134630461	0.146318865369539	-4	4	1.01808126895229	0.794664396906691	32	L24_9	L24_5
events.vec.777	G3	11415	3325	252	202	14790	L24	9	9	0.774423337856174	0.225576662143826	0	0	0.949195490356639	1.2251170874379	32	L24_9	L24_9
events.vec.787	G4	13991	2076	174	151	16090	L24	13	9	0.870791062426091	0.129208937573909	4	-4	0.911226297521434	0.701739602701298	32	L24_9	L24_13
events.vec.797	G5	12851	2591	139	176	15405	L24	1	9	0.832210853516384	0.167789146483616	-8	8	1.49384536647424	0.911270467831618	32	L24_9	L24_1
events.vec.807	G6	13319	1869	224	129	15283	L24	5	9	0.876942322886489	0.123057677113511	-4	4	1.0458220483796	0.668331828033054	32	L24_9	L24_5
events.vec.8111	G7	12282	2462	155	176	14723	L24	9	9	0.833016820401519	0.166983179598481	0	0	1.02101237225782	0.906893225108437	32	L24_9	L24_9
events.vec.828	G8	13116	2585	169	174	15696	L24	13	9	0.835360805044265	0.164639194955735	4	-4	0.874150834017796	0.894162938157527	32	L24_9	L24_13
events.vec.837	G9	13974	1808	336	134	15984	L24	1	9	0.88543910784438	0.11456089215562	-8	8	1.58939180252156	0.622185403392903	32	L24_9	L24_1
events.vec.737	G10	12479	2660	136	176	15099	L24	5	9	0.824294867560605	0.175705132439395	-4	4	0.983035855794367	0.954262546738077	32	L24_9	L24_5
events.vec.747	G11	11576	2202	412	136	14054	L24	9	9	0.840179997096821	0.159820002903179	0	0	1.02979213738554	0.86798968745366	32	L24_9	L24_9
events.vec.757	G12	13113	2201	94	174	15234	L24	13	9	0.856275303643725	0.143724696356275	4	-4	0.896036498611328	0.780575347287609	32	L24_9	L24_13
events.vec.847	H1	16503	828	297	99	17529	L24	1	13	0.952224337891639	0.0477756621083607	-12	12	1.70927344794047	1.0766461377555	32	L24_13	L24_1
events.vec.887	H2	15000	697	101	73	15725	L24	5	13	0.955596610817354	0.0444033891826464	-8	8	1.13962341520944	1.0006504432805	32	L24_13	L24_5
events.vec.897	H3	14087	597	47	72	14659	L24	9	13	0.959343503132661	0.0406564968673386	-4	4	1.17584850864293	0.916212531552302	32	L24_13	L24_9
events.vec.907	H4	15196	484	16	51	15645	L24	13	13	0.969132653061225	0.0308673469387755	0	0	1.01413438580286	0.695609613719531	32	L24_13	L24_13
events.vec.919	H5	14992	662	29	81	15602	L24	1	13	0.9577104893318	0.0422895106681998	-12	12	1.71912126700463	0.95301323559301	32	L24_13	L24_1
events.vec.927	H6	13614	455	27	56	14040	L24	5	13	0.967659392991684	0.0323406070083162	-8	8	1.15400922284294	0.728810195224454	32	L24_13	L24_5
events.vec.937	H7	13210	529	17	46	13710	L24	9	13	0.961496469903195	0.0385035300968047	-4	4	1.17848735777051	0.867694452348004	32	L24_13	L24_9
events.vec.947	H8	15117	531	19	55	15612	L24	13	13	0.966065950920245	0.0339340490797546	0	0	1.01092528116444	0.764719132458233	32	L24_13	L24_13
events.vec.957	H9	16126	771	29	114	16812	L24	1	13	0.954370598331065	0.0456294016689353	-12	12	1.71312605476377	1.02827918875365	32	L24_13	L24_1
events.vec.857	H10	14096	539	43	68	14610	L24	5	13	0.9631704817219	0.0368295182781004	-8	8	1.14865584639315	0.829969839446206	32	L24_13	L24_5
events.vec.867	H11	12856	716	87	79	13580	L24	9	13	0.947244326554671	0.0527556734453286	-4	4	1.16101878530757	1.18887294394322	32	L24_13	L24_9
events.vec.877	H12	14482	1062	33	113	15464	L24	13	13	0.931677817807514	0.0683221821924859	0	0	0.974940333032698	1.53967125382224	32	L24_13	L24_13
events.vec8	A1	8487	3327	1263	209	12868	L2	1	1	0.718384966988319	0.281615033011681	0	0	0.928106920363215	1.24626371636562	32	L2_1	L2_1
events.vec.429	A2	8258	2225	1340	137	11686	L2	5	1	0.78775159782505	0.21224840217495	4	-4	0.84612675873245	0.939287507695823	32	L2_1	L2_5
events.vec.529	A3	8282	2644	1050	148	11828	L2	9	1	0.758008420281896	0.241991579718104	8	-8	0.8185687954177	1.07091344607361	32	L2_1	L2_9
events.vec.629	A4	7649	2592	1118	126	11233	L2	13	1	0.746899716824529	0.253100283175471	12	-12	0.80594062645074	1.12007408180646	32	L2_1	L2_13
events.vec.729	A5	8940	2020	1602	127	12435	L2	1	1	0.815693430656934	0.184306569343066	0	0	1.05382316261613	0.815633269302638	32	L2_1	L2_1
events.vec.829	A6	8597	1929	1204	132	11598	L2	5	1	0.816739502185066	0.183260497814934	4	-4	0.8772627686451	0.81100396746356	32	L2_1	L2_5
events.vec.920	A7	8243	2648	1131	155	11867	L2	9	1	0.756863465246534	0.243136534753466	8	-8	0.817332365268605	1.07598034858297	32	L2_1	L2_9
events.vec.108	A8	7869	2778	1049	128	11568	L2	13	1	0.739081431389124	0.260918568610876	12	-12	0.797504321389104	1.15467324847073	32	L2_1	L2_13
events.vec.1112	A9	8840	2378	1752	142	12828	L2	1	1	0.788019254769121	0.211980745230879	0	0	1.01806991702066	0.938103014331738	32	L2_1	L2_1
events.vec.129	A10	8151	2401	1196	156	11592	L2	5	1	0.77246019711903	0.22753980288097	4	-4	0.82970221151276	1.00695831940114	32	L2_1	L2_5
events.vec.229	A11	8555	2499	912	119	11847	L2	9	1	0.773927989867921	0.226072010132079	8	-8	0.835760244154845	1.00046272565913	32	L2_1	L2_9
events.vec.329	A12	7341	3202	673	166	11050	L2	13	1	0.696291378165607	0.303708621834393	12	-12	0.751331801137737	1.3440370412467	32	L2_1	L2_13
events.vec.1210	B1	9983	818	1674	77	12398	L2	1	5	0.924266271641515	0.0757337283584853	-4	4	1.1940922519092	1.09773289026713	32	L2_5	L2_1
events.vec.168	B2	9552	819	1111	60	11422	L2	5	5	0.921029794619612	0.0789702053803876	0	0	0.989281338139008	1.14464444939068	32	L2_5	L2_5
events.vec.178	B3	9923	666	1191	25	11755	L2	9	5	0.937104542449712	0.062895457550288	4	-4	1.01197363507947	0.911646817050114	32	L2_5	L2_9
events.vec.188	B4	9221	582	1363	32	11134	L2	13	5	0.94063041925941	0.0593695807405896	8	-8	1.01498534847437	0.860540513096409	32	L2_5	L2_13
events.vec.198	B5	10293	634	2103	44	12986	L2	1	5	0.941978585156035	0.0580214148439645	-4	4	1.21697541553856	0.840999338003897	32	L2_5	L2_1
events.vec.208	B6	9733	622	1293	61	11587	L2	5	5	0.939932399806857	0.0600676001931434	0	0	1.00958469277877	0.870658051579231	32	L2_5	L2_5
events.vec.2112	B7	10086	498	1174	38	11720	L2	9	5	0.952947845804989	0.0470521541950113	4	-4	1.02908272436655	0.682003888324314	32	L2_5	L2_9
events.vec.2210	B8	8962	719	1487	37	11131	L2	13	5	0.925730812932548	0.0742691870674517	8	-8	0.998907958449381	1.07650489609375	32	L2_5	L2_13
events.vec.238	B9	9656	652	2854	52	13110	L2	1	5	0.93674815677144	0.0632518432285603	-4	4	1.21021804031041	0.916812498037162	32	L2_5	L2_1
events.vec.138	B10	9796	714	1116	52	11574	L2	5	5	0.932064700285442	0.0679352997145576	0	0	1.00113396908222	0.984697499030092	32	L2_5	L2_5
events.vec.148	B11	10074	1076	983	68	12065	L2	9	5	0.903497757847534	0.0965022421524664	4	-4	0.975681867793509	1.39876495573872	32	L2_5	L2_9
events.vec.158	B12	8694	1397	1262	77	11276	L2	13	5	0.861559805767516	0.138440194232484	8	-8	0.929664363158647	2.00664034160073	32	L2_5	L2_13
events.vec.248	C1	10232	769	1748	60	12689	L2	1	9	0.930097263885101	0.0699027361148987	-8	8	1.20162551680552	0.944845509455002	32	L2_9	L2_1
events.vec.288	C2	9847	691	1158	57	11639	L2	5	9	0.934427785158474	0.0655722148415259	-4	4	1.00367216684627	0.886311697959839	32	L2_9	L2_5
events.vec.298	C3	10129	605	830	28	11536	L2	9	9	0.943637041177567	0.0563629588224334	0	0	1.01902804169508	0.761834106971716	32	L2_9	L2_9
events.vec.308	C4	9371	666	999	23	11013	L2	13	9	0.933645511607054	0.0663544883929461	4	-4	1.00744829802136	0.896885356350118	32	L2_9	L2_13
events.vec.3112	C5	10172	629	2313	49	13065	L2	1	9	0.941764651421165	0.0582353485788353	-8	8	1.21669902698792	0.787142401776915	32	L2_9	L2_1
events.vec.3210	C6	9689	603	1329	60	11561	L2	5	9	0.941410804508356	0.058589195491644	-4	4	1.01117265246254	0.791925199778588	32	L2_9	L2_5
events.vec.338	C7	10132	618	1356	48	12058	L2	9	9	0.942511627906977	0.0574883720930233	0	0	1.01781271458181	0.777045838787909	32	L2_9	L2_9
events.vec.348	C8	9013	607	1618	32	11206	L2	13	9	0.936902286902287	0.0630977130977131	4	-4	1.01096251480646	0.852864911886442	32	L2_9	L2_13
events.vec.358	C9	10427	516	2671	41	13573	L2	1	9	0.952846568582656	0.0471534314173444	-8	8	1.23101614730795	0.637352847774675	32	L2_9	L2_1
events.vec.258	C10	9807	647	1225	57	11622	L2	5	9	0.9381098144251	0.0618901855748996	-4	4	1.00762704741717	0.836543276698968	32	L2_9	L2_5
events.vec.268	C11	9934	1204	666	68	11736	L2	9	9	0.891901598132519	0.108098401867481	0	0	0.963159243723106	1.46112005424037	32	L2_9	L2_9
events.vec.278	C12	9296	963	1387	59	11587	L2	13	9	0.906131201871527	0.0938687981284726	4	-4	0.977759037836761	1.2687845615062	32	L2_9	L2_13
events.vec.368	D1	10313	826	1514	73	12580	L2	1	13	0.92584612622318	0.0741538737768202	-12	12	1.19613332186165	1.01224083205703	32	L2_13	L2_1
events.vec.408	D2	9710	599	1071	52	11328	L2	5	13	0.941895431176642	0.0581045688233582	-8	8	1.01169319166953	0.793159063666559	32	L2_13	L2_5
events.vec.4112	D3	10121	683	780	23	11561	L2	9	13	0.936782673084043	0.0632173269159571	-4	4	1.01162605026129	0.862951000920365	32	L2_13	L2_9
events.vec.4210	D4	9113	713	1483	33	11276	L2	13	13	0.927437410950539	0.0725625890494606	0	0	1.00074945958365	0.990518927395512	32	L2_13	L2_13
events.vec.438	D5	10645	797	2001	51	13392	L2	1	13	0.930344345394162	0.0696556546058381	-12	12	1.2019447301368	0.950837686347961	32	L2_13	L2_1
events.vec.448	D6	9712	498	1207	25	11392	L2	5	13	0.951224289911851	0.0487757100881489	-8	8	1.02171335161092	0.665815052527082	32	L2_13	L2_5
events.vec.458	D7	10957	364	1290	26	12585	L2	9	13	0.967847363307128	0.0321526366928717	-4	4	1.04517262491079	0.438901031883695	32	L2_13	L2_9
events.vec.468	D8	9354	740	1105	44	11155	L2	13	13	0.926689122250842	0.0733108777491579	0	0	0.999942020178046	1.00073347637889	32	L2_13	L2_13
events.vec.478	D9	10326	616	2274	38	13178	L2	1	13	0.943703162127582	0.0562968378724182	-12	12	1.21920345745974	0.76848254996989	32	L2_13	L2_1
events.vec.378	D10	9645	742	1391	26	11752	L2	5	13	0.928564551843651	0.0714354481563493	-8	8	0.997374447344262	0.975132839287392	32	L2_13	L2_5
events.vec.388	D11	9870	1016	574	58	11402	L2	9	13	0.90666911629616	0.0933308837038398	-4	4	0.979106598964918	1.27401747967109	32	L2_13	L2_9
events.vec.398	D12	9349	746	963	37	11021	L2	13	13	0.926102030708271	0.0738979692917286	0	0	0.999308520238302	1.0087475962256	32	L2_13	L2_13
events.vec.488	E1	7500	4226	846	268	12304	L4	1	1	0.639604298140883	0.360395701859117	0	0	0.882865288709648	1.30798141793155	32	L4_1	L4_1
events.vec.5210	E2	7916	2816	1319	96	11955	L4	5	1	0.737607156168468	0.262392843831532	4	-4	0.803213021739637	0.95230038027485	32	L4_1	L4_5
events.vec.538	E3	6832	4453	905	172	12018	L4	9	1	0.605405405405405	0.394594594594595	8	-8	0.627102545159553	1.4320992028582	32	L4_1	L4_9
events.vec.548	E4	4678	6888	709	171	12104	L4	13	1	0.404461352239322	0.595538647760678	12	-12	0.429424782037467	2.16138394801265	32	L4_1	L4_13
events.vec.558	E5	8613	2544	1657	152	12662	L4	1	1	0.771981715514923	0.228018284485077	0	0	1.06558986881062	0.827545049834409	32	L4_1	L4_1
events.vec.568	E6	8033	2523	1544	122	11978	L4	5	1	0.760989010989011	0.239010989010989	4	-4	0.828674556524417	0.867440789929351	32	L4_1	L4_5
events.vec.578	E7	7228	4274	825	256	12071	L4	9	1	0.628412450008694	0.371587549991306	8	-8	0.650934139820754	1.34859990842325	32	L4_1	L4_9
events.vec.588	E8	3148	8007	1150	137	12168	L4	13	1	0.282205289108023	0.717794710891977	12	-12	0.299623051977848	2.60508696106278	32	L4_1	L4_13
events.vec.598	E9	8130	2542	2217	115	12774	L4	1	1	0.761806596701649	0.238193403298351	0	0	1.05154484247973	0.864473532234044	32	L4_1	L4_1
events.vec.498	E10	8338	2383	1603	108	12216	L4	5	1	0.777725958399403	0.222274041600597	4	-4	0.846900158041125	0.806697512213325	32	L4_1	L4_5
events.vec.508	E11	5865	4943	1910	144	12574	L4	9	1	0.542653589933383	0.457346410066617	8	-8	0.562101765773488	1.65984389613692	32	L4_1	L4_9
events.vec.5112	E12	2659	8470	973	140	11962	L4	13	1	0.238925330218348	0.761074669781652	12	-12	0.253671845985262	2.76216259127844	32	L4_1	L4_13
events.vec.608	F1	9733	1141	1405	88	12191	L4	1	5	0.895070811109067	0.104929188890932	-4	4	1.23549349552889	1.28464871462366	32	L4_5	L4_1
events.vec.648	F2	10044	1184	896	72	12052	L4	5	5	0.894549340933381	0.105450659066619	0	0	0.974114300840914	1.29103307723992	32	L4_5	L4_5
events.vec.658	F3	10407	1533	183	58	12065	L4	9	5	0.871608040201005	0.128391959798995	4	-4	0.902845622968236	1.57190356531999	32	L4_5	L4_9
events.vec.668	F4	8497	3805	78	139	12241	L4	13	5	0.690700699073321	0.309299300926679	8	-8	0.733330874533556	3.78675327208014	32	L4_5	L4_13
events.vec.678	F5	10377	706	2177	54	13206	L4	1	5	0.93629883605522	0.0637011639447803	-4	4	1.29240179375768	0.779893747837448	32	L4_5	L4_1
events.vec.688	F6	10334	945	1053	60	12272	L4	5	5	0.91621597659367	0.0837840234063303	0	0	0.997708057699283	1.02576832159466	32	L4_5	L4_5
events.vec.698	F7	10584	1630	170	80	12304	L4	9	5	0.86654658588505	0.13345341411495	4	-4	0.897602771062051	1.63387098210691	32	L4_5	L4_9
events.vec.708	F8	8871	3992	115	137	12841	L4	13	5	0.689652491642696	0.310347508357304	8	-8	0.732217971545584	3.79958648219683	32	L4_5	L4_13
events.vec.7112	F9	10122	580	2251	49	12904	L4	1	5	0.945804522519155	0.0541954774808447	-4	4	1.30552278223252	0.663515569119194	32	L4_5	L4_1
events.vec.6112	F10	10592	626	1296	28	12486	L4	5	5	0.944196826528793	0.055803173471207	0	0	1.0281776414598	0.683198601165418	32	L4_5	L4_5
events.vec.6210	F11	10551	2191	201	84	12859	L4	9	5	0.82804897190394	0.17195102809606	4	-4	0.857725440112292	2.10519751040322	32	L4_5	L4_9
events.vec.638	F12	8812	4294	92	143	13055	L4	13	5	0.672363802838395	0.327636197161605	8	-8	0.713862221656512	4.01125200715443	32	L4_5	L4_13
events.vec.7210	G1	11185	256	1691	23	13109	L4	1	9	0.977624333537278	0.0223756664627218	-8	8	1.34944463629582	0.646713693482642	32	L4_9	L4_1
events.vec.768	G2	10377	187	1129	9	11684	L4	5	9	0.982298371828853	0.0177016281711473	-4	4	1.06966809756164	0.511622094219692	32	L4_9	L4_5
events.vec.778	G3	11196	379	707	18	12264	L4	9	9	0.967257019438445	0.0327429805615551	0	0	1.00192256841035	0.946355449562679	32	L4_9	L4_9
events.vec.788	G4	9754	820	1374	43	11905	L4	13	9	0.922451295630793	0.0775487043692075	4	-4	0.979385160963521	2.24135487141611	32	L4_9	L4_13
events.vec.798	G5	11223	208	2142	25	13548	L4	1	9	0.981803866678331	0.0181961333216691	-8	8	1.35521377315742	0.525914551290098	32	L4_9	L4_1
events.vec.808	G6	10038	239	1452	12	11717	L4	5	9	0.976744186046512	0.0232558139534884	-4	4	1.06361989926499	0.672152195415598	32	L4_9	L4_5
events.vec.8112	G7	10909	428	906	28	12215	L4	9	9	0.962247508159125	0.037752491840875	0	0	0.996733521128613	1.0911430717499	32	L4_9	L4_9
events.vec.8210	G8	9923	746	1432	35	12066	L4	13	9	0.930077795482238	0.0699222045177617	4	-4	0.987482369802594	2.02092962082122	32	L4_9	L4_13
events.vec.838	G9	11178	236	1771	15	13170	L4	1	9	0.979323637637988	0.0206763623620116	-8	8	1.35179023748993	0.597599481257884	32	L4_9	L4_1
events.vec.738	G10	10733	163	1310	8	12198	L4	5	9	0.985040381791483	0.0149596182085169	-4	4	1.07265399335903	0.432371029521653	32	L4_9	L4_5
events.vec.748	G11	11176	385	801	14	12348	L4	9	9	0.966698382492864	0.0333016175071361	0	0	1.00134391046104	0.962501478687417	32	L4_9	L4_9
events.vec.758	G12	8445	1269	2590	48	12256	L4	13	9	0.869363804817789	0.130636195182211	4	-4	0.923021100355324	3.77571843187595	32	L4_9	L4_13
events.vec.848	H1	11295	229	1091	20	12595	L4	1	13	0.980128427629295	0.0198715723707046	-12	12	1.35290111362083	0.341833862695657	32	L4_13	L4_1
events.vec.888	H2	10694	168	990	11	11841	L4	5	13	0.984533235131652	0.0154667648683484	-8	8	1.07210173895409	0.266061682473974	32	L4_13	L4_5
events.vec.898	H3	11692	356	50	20	12078	L4	9	13	0.970451527224436	0.0295484727755644	-4	4	1.0052315642423	0.508297400789452	32	L4_13	L4_9
events.vec.908	H4	11371	770	21	44	12118	L4	13	13	0.93657853554073	0.0634214644592702	0	0	0.994384336745157	1.09098584497966	32	L4_13	L4_13
events.vec.9110	H5	11410	132	1833	11	13364	L4	1	13	0.988563507191128	0.0114364928088719	-12	12	1.36454431078866	0.196732318893454	32	L4_13	L4_1
events.vec.928	H6	10856	153	1198	12	12195	L4	5	13	0.986102279952766	0.0138977200472341	-8	8	1.07381034118425	0.239070730679197	32	L4_13	L4_5
events.vec.938	H7	11521	265	85	21	11850	L4	9	13	0.977515696589174	0.0224843034108264	-4	4	1.01254890655294	0.386778466321807	32	L4_13	L4_9
events.vec.948	H8	11823	636	21	27	12453	L4	13	13	0.948952564411269	0.051047435588731	0	0	1.00752209297634	0.878125885686265	32	L4_13	L4_13
events.vec.958	H9	11245	120	1665	10	13020	L4	1	13	0.989441267047954	0.0105587329520458	-12	12	1.36575590944687	0.181632958018497	32	L4_13	L4_1
events.vec.858	H10	11034	177	934	8	12137	L4	5	13	0.984211934706984	0.0157880652930158	-8	8	1.07175186072579	0.271588742094668	32	L4_13	L4_5
events.vec.868	H11	12254	301	52	21	12586	L4	9	13	0.976025487853445	0.0239745121465552	-4	4	1.01100529018835	0.412413267577291	32	L4_13	L4_9
events.vec.878	H12	11467	731	19	37	12180	L4	13	13	0.940072142974258	0.0599278570257419	0	0	0.9980935702785	1.03088826933407	32	L4_13	L4_13
events.vec9	A1	8533	2606	1258	168	12229	L5	1	1	0.7660472214741	0.2339527785259	0	0	0.982974573586885	1.06012280365363	32	L5_1	L5_1
events.vec.430	A2	7805	3269	1307	209	12172	L5	5	1	0.70480404551201	0.29519595448799	4	-4	1.01117623886666	1.33763729959024	32	L5_1	L5_5
events.vec.530	A3	4004	7708	886	186	12412	L5	9	1	0.341871584699454	0.658128415300546	8	-8	0.389407017205539	2.98221267209826	32	L5_1	L5_9
events.vec.630	A4	5296	5552	1294	269	11873	L5	13	1	0.488200589970501	0.511799410029498	12	-12	0.522742980691789	2.31914418322961	32	L5_1	L5_13
events.vec.730	A5	9017	2566	1630	182	13031	L5	1	1	0.778468445135112	0.221531554864888	0	0	0.998913208555255	1.00383784505946	32	L5_1	L5_1
events.vec.830	A6	7614	3145	1450	178	12031	L5	5	1	0.70768658797286	0.29231341202714	4	-4	1.01531179748397	1.32457547995936	32	L5_1	L5_5
events.vec.929	A7	4202	7409	892	213	12290	L5	9	1	0.361898199982775	0.638101800017225	8	-8	0.412218227236512	2.89146499354698	32	L5_1	L5_9
events.vec.109	A8	4710	6075	1122	205	11702	L5	13	1	0.436717663421419	0.563282336578581	12	-12	0.467617405197031	2.55243153624758	32	L5_1	L5_13
events.vec.1113	A9	9034	2352	1591	169	12808	L5	1	1	0.79343052871948	0.20656947128052	0	0	1.01811221785786	0.936039351286907	32	L5_1	L5_1
events.vec.130	A10	7625	3287	1601	188	12325	L5	5	1	0.698771994134897	0.301228005865103	4	-4	1.00252210717857	1.36497065830467	32	L5_1	L5_5
events.vec.230	A11	4251	7678	1080	233	12776	L5	9	1	0.356358454187275	0.643641545812725	8	-8	0.405908209139515	2.91656754151096	32	L5_1	L5_9
events.vec.330	A12	49769	26528	7327	3322	80302	L5	13	1	0.652306119506665	0.347693880493335	12	-12	0.698459715616099	1.57552397421516	32	L5_1	L5_13
events.vec.1211	B1	9701	3413	1923	185	14852	L5	1	5	0.739743785267653	0.260256214732347	-4	4	0.94922259555719	0.858971231929312	32	L5_5	L5_1
events.vec.169	B2	7411	3249	1891	137	12414	L5	5	5	0.695215759849906	0.304784240150094	0	0	0.997420008756002	1.00593522619088	32	L5_5	L5_5
events.vec.179	B3	4570	6689	1365	180	12444	L5	9	5	0.405897504218847	0.594102495781153	4	-4	0.462335401604047	1.960825232236	32	L5_5	L5_9
events.vec.189	B4	5654	5094	1618	238	12128	L5	13	5	0.526051358392259	0.473948641607741	8	-8	0.56327186146897	1.56425947012141	32	L5_5	L5_13
events.vec.199	B5	8621	2214	2032	171	12696	L5	1	5	0.79566220581449	0.20433779418551	-4	4	1.0209758557373	0.674413431324798	32	L5_5	L5_1
events.vec.209	B6	7638	2965	1810	204	12209	L5	5	5	0.720362161652363	0.279637838347637	0	0	1.03349733288255	0.922939952640699	32	L5_5	L5_5
events.vec.2113	B7	3791	7058	1726	152	12423	L5	9	5	0.349433127477187	0.650566872522813	4	-4	0.398019952443013	2.1471849520213	32	L5_5	L5_9
events.vec.2211	B8	5164	5416	1654	207	12027	L5	13	5	0.488090737240076	0.511909262759924	8	-8	0.52262535538588	1.68954785775675	32	L5_5	L5_13
events.vec.239	B9	7961	3363	2378	159	13543	L5	1	5	0.703020134228188	0.296979865771812	-4	4	0.902099632103831	0.980177020643147	32	L5_5	L5_1
events.vec.139	B10	7166	3443	2186	180	12615	L5	5	5	0.675464228485248	0.324535771514752	0	0	0.96908265836145	1.07112482116842	32	L5_5	L5_5
events.vec.149	B11	3505	7783	1508	162	12634	L5	9	5	0.310506732813607	0.689493267186393	4	-4	0.353681048846109	2.27566085878544	32	L5_5	L5_9
events.vec.159	B12	5501	5127	1236	184	11680	L5	13	5	0.517595031990967	0.482404968009033	8	-8	0.554217211885321	1.5921694322869	32	L5_5	L5_13
events.vec.249	C1	10859	675	1202	58	12678	L5	1	9	0.941477371250217	0.0585226287497832	-8	8	1.20808259804865	0.47941337859002	32	L5_9	L5_1
events.vec.289	C2	10445	958	1005	72	12336	L5	5	9	0.915987020959397	0.0840129790406033	-4	4	1.31415861841646	0.688228587602832	32	L5_9	L5_5
events.vec.299	C3	10825	1830	42	84	12613	L5	9	9	0.855393125246938	0.144606874753062	0	0	0.974331007162721	1.18460964371779	32	L5_9	L5_9
events.vec.309	C4	8580	1506	1415	109	11392	L5	13	9	0.850684116597264	0.149315883402736	4	-4	0.910873849546319	1.22318552102847	32	L5_9	L5_13
events.vec.3113	C5	10584	522	1497	44	12559	L5	1	9	0.952998379254457	0.047001620745543	-8	8	1.22286609652342	0.385034067713696	32	L5_9	L5_1
events.vec.3211	C6	9786	541	1672	41	11958	L5	5	9	0.947613053161615	0.0523869468383848	-4	4	1.35953221196513	0.4291502913375	32	L5_9	L5_5
events.vec.339	C7	10884	1544	56	83	12401	L5	9	9	0.875764402961056	0.124235597038944	0	0	0.99753480310936	1.01772952770528	32	L5_9	L5_9
events.vec.349	C8	9027	1532	923	96	11386	L5	13	9	0.854910502888531	0.145089497111469	4	-4	0.915399271704423	1.18856325312273	32	L5_9	L5_13
events.vec.359	C9	10758	380	1896	28	13006	L5	1	9	0.965882564194649	0.0341174358053511	-8	8	1.2393987929977	0.279487704460508	32	L5_9	L5_1
events.vec.259	C10	9551	933	1478	61	11901	L5	5	9	0.911007249141549	0.088992750858451	-4	4	1.30701418306702	0.729022538298537	32	L5_9	L5_5
events.vec.269	C11	11504	1241	35	54	12726	L5	9	9	0.902628481757552	0.097371518242448	0	0	1.02813418972792	0.797660828576923	32	L5_9	L5_9
events.vec.279	C12	9603	1217	520	92	11248	L5	13	9	0.887523105360444	0.112476894639556	4	-4	0.950319362696763	0.921403040574509	32	L5_9	L5_13
events.vec.369	D1	10853	273	1094	27	12193	L5	1	13	0.975462879741147	0.0245371202588531	-12	12	1.25169203853813	0.371329462549365	32	L5_13	L5_1
events.vec.409	D2	10524	400	1187	36	12075	L5	5	13	0.963383376052728	0.0366166239472721	-8	8	1.38215775716211	0.554133131650073	32	L5_13	L5_5
events.vec.4113	D3	11105	731	70	43	11863	L5	9	13	0.938239270023657	0.0617607299763434	-4	4	1.06869646942494	0.934648337980797	32	L5_13	L5_9
events.vec.4211	D4	9243	726	1616	76	11509	L5	13	13	0.927174240144448	0.0728257598555522	0	0	0.992775993865633	1.10209959366174	32	L5_13	L5_13
events.vec.439	D5	11142	229	1512	22	12861	L5	1	13	0.979861050039574	0.0201389499604256	-12	12	1.25733567179267	0.30477029847931	32	L5_13	L5_1
events.vec.449	D6	9918	323	1950	37	12154	L5	5	13	0.968460111317254	0.0315398886827458	-8	8	1.38944130512582	0.477304988926121	32	L5_13	L5_5
events.vec.459	D7	11549	587	99	35	12200	L5	9	13	0.951631509558339	0.0483684904416612	-4	4	1.08395082891049	0.73197854395916	32	L5_13	L5_9
events.vec.469	D8	9764	728	978	61	11409	L5	13	13	0.930613800991231	0.0693861990087686	0	0	0.996458919134992	1.05004742669316	32	L5_13	L5_13
events.vec.479	D9	10746	319	2495	32	13528	L5	1	13	0.971170356981473	0.0288296430185269	-12	12	1.24618396983033	0.436289822710434	32	L5_13	L5_1
events.vec.379	D10	9980	441	1903	35	12289	L5	5	13	0.957681604452548	0.0423183955474523	-8	8	1.37397747499963	0.640420184145984	32	L5_13	L5_5
events.vec.389	D11	11428	632	26	45	12041	L5	9	13	0.94759535655058	0.0524046434494196	-4	4	1.07935347021185	0.793059164314239	32	L5_13	L5_9
events.vec.399	D12	9823	583	445	38	10813	L5	13	13	0.943974630021142	0.0560253699788583	0	0	1.01076508699937	0.8478529796451	32	L5_13	L5_13
events.vec.489	E1	7789	3307	1453	204	12345	L6	1	1	0.701964671953857	0.298035328046143	0	0	0.964966906559757	1.09350488592296	32	L6_1	L6_1
events.vec.5211	E2	8035	3441	1748	173	13051	L6	5	1	0.700156849076333	0.299843150923667	4	-4	0.960165272025601	1.10013786853753	32	L6_1	L6_5
events.vec.539	E3	305	8920	4038	9	13254	L6	9	1	0.0330623306233062	0.966937669376694	8	-8	1.30751455685071	3.54773735307875	32	L6_1	L6_9
events.vec.549	E4	9434	3887	1554	194	14681	L6	13	1	0.70820508970798	0.29179491029202	12	-12	1.03678468887494	1.07060851538505	32	L6_1	L6_13
events.vec.559	E5	9142	2757	2179	178	13900	L6	1	1	0.768299857130851	0.231700142869149	0	0	1.05615562444515	0.850118138535698	32	L6_1	L6_1
events.vec.569	E6	7202	4059	2120	212	13169	L6	5	1	0.639552437616553	0.360447562383447	4	-4	0.877054964253853	1.32249815204558	32	L6_1	L6_5
events.vec.579	E7	271	10422	2007	24	12676	L6	9	1	0.0253436827831291	0.974656317216871	8	-8	1.00226552509849	3.57605741560719	32	L6_1	L6_9
events.vec.589	E8	8340	4987	1717	227	14817	L6	13	1	0.625797253695505	0.374202746304495	12	-12	0.916142824162727	1.37296653417679	32	L6_1	L6_13
events.vec.599	E9	7808	3157	2227	157	13035	L6	1	1	0.712083903328773	0.287916096671227	0	0	0.978877468995094	1.05637697554134	32	L6_1	L6_1
events.vec.499	E10	7249	3508	2416	154	13019	L6	5	1	0.673886771404667	0.326113228595333	4	-4	0.924139606766416	1.19652395295198	32	L6_1	L6_5
events.vec.509	E11	286	9757	2517	21	12539	L6	9	1	0.0284775465498357	0.971522453450164	8	-8	1.12620029971681	3.56455912994027	32	L6_1	L6_9
events.vec.5113	E12	8729	4390	924	232	13811	L6	13	1	0.665370836191783	0.334629163808217	12	-12	0.974077008782874	1.22776929834288	32	L6_1	L6_13
events.vec.609	F1	9041	3555	1586	188	13994	L6	1	5	0.717767545252461	0.282232454747539	-4	4	0.986690577808432	1.04223470383496	32	L6_5	L6_1
events.vec.649	F2	9135	2821	1762	157	13561	L6	5	5	0.764051522248244	0.235948477751756	0	0	1.04778770452487	0.871316135665134	32	L6_5	L6_5
events.vec.659	F3	435	12199	2010	34	14610	L6	9	5	0.0344309007440241	0.965569099255976	4	-4	1.36163734012625	3.56567647436377	32	L6_5	L6_9
events.vec.669	F4	11047	3999	861	205	15702	L6	13	5	0.73421507377376	0.26578492622624	8	-8	1.07486229327115	0.981496880353431	32	L6_5	L6_13
events.vec.679	F5	9022	2856	2249	197	13930	L6	1	5	0.75955548072066	0.24044451927934	-4	4	1.04413502826493	0.887919224470503	32	L6_5	L6_1
events.vec.689	F6	9337	2995	2146	206	14272	L6	5	5	0.757135906584496	0.242864093415504	0	0	1.03830392384949	0.896854285236168	32	L6_5	L6_5
events.vec.699	F7	404	11686	1763	25	13828	L6	9	5	0.0334160463192721	0.966583953680728	4	-4	1.32150293615558	3.56942415285724	32	L6_5	L6_9
events.vec.709	F8	9379	4887	830	242	14854	L6	13	5	0.657437263423524	0.342562736576476	8	-8	0.962462567014887	1.26502379969038	32	L6_5	L6_13
events.vec.7113	F9	9084	2779	2311	147	14027	L6	1	5	0.765742223720813	0.234257776279187	-4	4	1.0526397329788	0.865072673161459	32	L6_5	L6_1
events.vec.6113	F10	8311	4160	2049	225	14295	L6	5	5	0.666426108571887	0.333573891428113	0	0	0.913908371625637	1.2318295790987	32	L6_5	L6_5
events.vec.6211	F11	575	12801	1688	32	15032	L6	9	5	0.0429874401913876	0.957012559808612	4	-4	1.70002243496916	3.53407868251962	32	L6_5	L6_9
events.vec.639	F12	11057	4520	604	274	15907	L6	13	5	0.709828593439045	0.290171406560955	8	-8	1.03916143515248	1.07155185341443	32	L6_5	L6_13
events.vec.7211	G1	8660	3530	1699	203	13686	L6	1	9	0.710418375717801	0.289581624282199	-8	8	0.976587924961381	0.297094062337875	32	L6_9	L6_1
events.vec.769	G2	7830	5151	1650	229	14402	L6	5	9	0.603189276635082	0.396810723364918	-4	4	0.827188074568284	0.407104940017982	32	L6_9	L6_5
events.vec.779	G3	305	12659	1542	30	14476	L6	9	9	0.023526689293428	0.976473310706572	0	0	0.930408962276134	1.00180535750991	32	L6_9	L6_9
events.vec.789	G4	8868	6955	942	292	16473	L6	13	9	0.560449977880301	0.439550022119699	4	-4	0.820476955603624	0.450952998125965	32	L6_9	L6_13
events.vec.799	G5	9130	3455	2227	222	14590	L6	1	9	0.725466825586015	0.274533174413985	-8	8	0.997274516036443	0.281655219785909	32	L6_9	L6_1
events.vec.809	G6	7956	3953	1888	207	13590	L6	5	9	0.668066168444034	0.331933831555966	-4	4	0.916157479858107	0.340544986888521	32	L6_9	L6_5
events.vec.8113	G7	293	13042	1683	27	14991	L6	9	9	0.0219722534683165	0.978027746531684	0	0	0.868935756040914	1.00340011910803	32	L6_9	L6_9
events.vec.8211	G8	9730	4792	887	228	15181	L6	13	9	0.67001790386999	0.32998209613001	4	-4	0.9808801350057	0.338542618790257	32	L6_9	L6_13
events.vec.839	G9	8904	2892	2023	169	13650	L6	1	9	0.754832146490336	0.245167853509664	-8	8	1.03764202170351	0.25152809241398	32	L6_9	L6_1
events.vec.739	G10	1049	1077	24124	2	26248	L6	5	9	0.493414863593603	0.506585136406397	-4	4	0.676648121558511	0.519727163172124	32	L6_9	L6_5
events.vec.749	G11	402	12839	2026	30	15237	L6	9	9	0.0303602446945095	0.969639755305491	0	0	1.20065528168295	0.994794523382055	32	L6_9	L6_9
events.vec.759	G12	9876	3672	564	178	13934	L6	13	9	0.728963684676705	0.271036315323295	4	-4	1.06717446401056	0.278067643829557	32	L6_9	L6_13
events.vec.849	H1	8432	3416	908	226	12530	L6	1	13	0.711681296421337	0.288318703578663	-12	12	0.978324019003163	0.909747343244944	32	L6_13	L6_1
events.vec.889	H2	8251	4082	1283	183	13433	L6	5	13	0.669018081569772	0.330981918430228	-8	8	0.91746289296165	1.04436485464378	32	L6_13	L6_5
events.vec.899	H3	305	13578	1195	28	15050	L6	9	13	0.0219693149895556	0.978030685010444	-4	4	0.868819548148656	3.0860322492312	32	L6_13	L6_9
events.vec.909	H4	10735	4717	232	209	15475	L6	13	13	0.694732073517991	0.305267926482009	0	0	1.01706071752576	0.963228127928683	32	L6_13	L6_13
events.vec.9111	H5	9465	3725	1759	249	14700	L6	1	13	0.717589082638362	0.282410917361638	-12	12	0.986445251336112	0.891106191114723	32	L6_13	L6_1
events.vec.9210	H6	8171	3851	1482	255	13249	L6	5	13	0.679670603892863	0.320329396107137	-8	8	0.932071308215464	1.01075238426985	32	L6_13	L6_5
events.vec.939	H7	331	14425	696	29	15423	L6	9	13	0.0224315532664679	0.977568446733532	-4	4	0.88709966526086	3.08457372420612	32	L6_13	L6_9
events.vec.949	H8	9596	5278	341	251	14964	L6	13	13	0.645152615301869	0.354847384698131	0	0	0.944478320267944	1.11966882994278	32	L6_13	L6_13
events.vec.959	H9	9026	3299	1679	197	13807	L6	1	13	0.732332657200811	0.267667342799189	-12	12	1.00671274072067	0.844585005976062	32	L6_13	L6_1
events.vec.859	H10	9100	4063	1552	236	14479	L6	5	13	0.691331763275849	0.308668236724151	-8	8	0.948062925359351	0.973957307723824	32	L6_13	L6_5
events.vec.869	H11	529	13262	1446	46	15191	L6	9	13	0.0383583496483214	0.961641650351679	-4	4	1.51695599180159	3.03431905631621	32	L6_13	L6_9
events.vec.879	H12	11046	4526	205	239	15538	L6	13	13	0.709350115592088	0.290649884407912	0	0	1.0384609622063	0.917103042128536	32	L6_13	L6_13
events.vec10	A1	9245	2296	941	190	12292	L7	1	1	0.801057100771164	0.198942899228836	0	0	1.08418589388731	0.761812610646312	32	L7_1	L7_1
events.vec.440	A2	5556	5920	1393	211	12658	L7	5	1	0.484140815615197	0.515859184384803	4	-4	0.801258591974857	1.97538104403528	32	L7_1	L7_5
events.vec.540	A3	10219	4410	980	325	15284	L7	9	1	0.698543987969103	0.301456012030898	8	-8	0.859474598685922	1.15436636547718	32	L7_1	L7_9
events.vec.640	A4	8063	7584	842	315	16174	L7	13	1	0.515306448520483	0.484693551479517	12	-12	0.662779836556287	1.85603839718509	32	L7_1	L7_13
events.vec.740	A5	8686	3221	895	207	12595	L7	1	1	0.729486856470983	0.270513143529017	0	0	0.987319579091989	1.03587675099142	32	L7_1	L7_1
events.vec.840	A6	6166	5566	1065	238	12559	L7	5	1	0.525571087623594	0.474428912376406	4	-4	0.869826166415778	1.81673198543179	32	L7_1	L7_5
events.vec.930	A7	10299	3789	943	196	14835	L7	9	1	0.731047700170358	0.268952299829642	8	-8	0.899466518280272	1.02989980776781	32	L7_1	L7_9
events.vec.1010	A8	7024	7712	825	342	15219	L7	13	1	0.476655808903366	0.523344191096634	12	-12	0.613067932733273	2.0040434015557	32	L7_1	L7_13
events.vec.1114	A9	8364	3828	1190	238	13144	L7	1	1	0.686023622047244	0.313976377952756	0	0	0.928494527020705	1.20231063836227	32	L7_1	L7_1
events.vec.140	A10	6167	6155	1008	251	13079	L7	5	1	0.500486933939296	0.499513066060704	4	-4	0.828311604921056	1.91278680657978	32	L7_1	L7_5
events.vec.240	A11	10379	4340	911	312	15318	L7	9	1	0.70514301243291	0.29485698756709	8	-8	0.867593906847515	1.12909670230257	32	L7_1	L7_9
events.vec.340	A12	6317	8038	667	372	14650	L7	13	1	0.440055729710902	0.559944270289098	12	-12	0.565993430609778	2.14419618905177	32	L7_1	L7_13
events.vec.1212	B1	8126	3767	1375	253	13015	L7	1	5	0.683259059951232	0.316740940048768	-4	4	0.924752847152458	0.800306443106584	32	L7_5	L7_1
events.vec.1610	B2	6334	4882	1546	209	12553	L7	5	5	0.564728958630528	0.435271041369472	0	0	0.934632891186298	1.09979536858123	32	L7_5	L7_5
events.vec.1710	B3	12062	2096	1398	126	15430	L7	9	5	0.851956491029806	0.148043508970194	4	-4	1.04823028447293	0.374060183286414	32	L7_5	L7_9
events.vec.1810	B4	9045	7070	835	382	16568	L7	13	5	0.561278312131554	0.438721687868446	8	-8	0.721908194716397	1.10851408560463	32	L7_5	L7_13
events.vec.1910	B5	9820	2994	1564	220	14158	L7	1	5	0.766349305447167	0.233650694552833	-4	4	1.03721083797434	0.590363077972079	32	L7_5	L7_1
events.vec.2010	B6	7854	4290	1304	254	13194	L7	5	5	0.646739130434783	0.353260869565217	0	0	1.07036066432188	0.892581015788324	32	L7_5	L7_5
events.vec.2114	B7	12212	2256	1098	164	15402	L7	9	5	0.844069670998065	0.155930329001935	4	-4	1.03852649831425	0.393987739497029	32	L7_5	L7_9
events.vec.2212	B8	8810	6956	976	357	16385	L7	13	5	0.558797412152734	0.441202587847266	8	-8	0.71871729639328	1.11478255294406	32	L7_5	L7_13
events.vec.2310	B9	9621	2780	1262	185	13478	L7	1	5	0.775824530279816	0.224175469720184	-4	4	1.05003502378466	0.566422113844471	32	L7_5	L7_1
events.vec.1310	B10	6867	4555	1091	196	12317	L7	5	5	0.601208194711959	0.398791805288041	0	0	0.995006444491826	1.00762361563044	32	L7_5	L7_5
events.vec.1410	B11	11078	3069	750	223	14674	L7	9	5	0.783063547041776	0.216936452958224	4	-4	0.963465779436461	0.548131356244709	32	L7_5	L7_9
events.vec.1510	B12	6935	7753	631	285	15034	L7	13	5	0.472154139433551	0.527845860566449	8	-8	0.607277949386469	1.33370331954381	32	L7_5	L7_13
events.vec.2410	C1	9821	2767	1771	209	14150	L7	1	9	0.780187480139816	0.219812519860184	-8	8	1.05594003191629	1.17394246160795	32	L7_9	L7_1
events.vec.2810	C2	7263	4036	2098	222	13175	L7	5	9	0.642800247809541	0.357199752190459	-4	4	1.06384176848731	1.90768003860262	32	L7_9	L7_5
events.vec.2910	C3	12131	3700	844	295	16380	L7	9	9	0.766281346724781	0.23371865327522	0	0	0.942817294686844	1.24821029904996	32	L7_9	L7_9
events.vec.3010	C4	10868	6067	1008	341	17602	L7	13	9	0.641747859462651	0.358252140537349	4	-4	0.8254069837981	1.91330047991006	32	L7_9	L7_13
events.vec.3114	C5	9791	2595	1827	188	14025	L7	1	9	0.790489262070079	0.209510737929921	-8	8	1.06988291643718	1.11892421585081	32	L7_9	L7_1
events.vec.3212	C6	7614	3955	1758	220	13107	L7	5	9	0.658138127755208	0.341861872244792	-4	4	1.08922613537555	1.82576573931377	32	L7_9	L7_5
events.vec.3310	C7	12703	2284	844	185	15646	L7	9	9	0.847601254420498	0.152398745579502	0	0	1.04287168816198	0.813908864906153	32	L7_9	L7_9
events.vec.3410	C8	10019	7052	817	374	17514	L7	13	9	0.586901763224181	0.413098236775819	4	-4	0.754864713649818	2.20621446528601	32	L7_9	L7_13
events.vec.3510	C9	10182	2625	1578	191	14194	L7	1	9	0.795033965799953	0.204966034200047	-8	8	1.07603391824602	1.09465252883626	32	L7_9	L7_1
events.vec.2510	C10	8504	3515	1642	209	13452	L7	5	9	0.70754638489059	0.29245361510941	-4	4	1.17099736652846	1.56189336733895	32	L7_9	L7_5
events.vec.2610	C11	12872	2742	730	222	16122	L7	9	9	0.824388369412066	0.175611630587934	0	0	1.01431101715117	0.937880836043892	32	L7_9	L7_9
events.vec.2710	C12	7121	8334	488	299	15644	L7	13	9	0.460757036557748	0.539242963442252	4	-4	0.592619157510436	2.87990971720272	32	L7_9	L7_13
events.vec.3610	D1	10951	1905	1498	140	14214	L7	1	13	0.851820161792159	0.148179838207841	-12	12	1.15289085216871	0.665954788564878	32	L7_13	L7_1
events.vec.4010	D2	9640	2021	2511	127	14045	L7	5	13	0.82668724809193	0.17331275190807	-8	8	1.36817685897441	0.778907970534067	32	L7_13	L7_5
events.vec.4114	D3	13813	1641	1413	134	16733	L7	9	13	0.893813899314093	0.106186100685907	-4	4	1.09973080528017	0.477225127831662	32	L7_13	L7_9
events.vec.4212	D4	15127	4740	661	294	20234	L7	13	13	0.761413399104042	0.238586600895958	0	0	0.979319101592582	1.0722638874205	32	L7_13	L7_13
events.vec.4310	D5	10880	901	1487	74	13194	L7	1	13	0.923520923520924	0.0764790764790765	-12	12	1.24993381498929	0.343714825324769	32	L7_13	L7_1
events.vec.4410	D6	9682	1871	1725	135	13143	L7	5	13	0.838050722755994	0.161949277244006	-8	8	1.38698353962516	0.727837862354745	32	L7_13	L7_5
events.vec.4510	D7	14980	1439	1021	129	17311	L7	9	13	0.912357634447896	0.0876423655521043	-4	4	1.12254664735562	0.393885252720495	32	L7_13	L7_9
events.vec.4610	D8	15366	3043	709	216	18902	L7	13	13	0.83470041827367	0.16529958172633	0	0	1.0735798249474	0.742894912896427	32	L7_13	L7_13
events.vec.4710	D9	11371	824	1443	64	13574	L7	1	13	0.932431324313243	0.0675686756867569	-12	12	1.26199354311431	0.303669403846076	32	L7_13	L7_1
events.vec.3710	D10	10009	1549	1633	114	13077	L7	5	13	0.865980273403703	0.134019726596297	-8	8	1.4332072656666	0.602315941010638	32	L7_13	L7_5
events.vec.3810	D11	13640	1476	851	116	15851	L7	9	13	0.902355120402223	0.0976448795977772	-4	4	1.11023975345443	0.438838886136264	32	L7_13	L7_9
events.vec.3910	D12	13865	4964	310	318	18821	L7	13	13	0.736364119177864	0.263635880822136	0	0	0.947101073460017	1.18484119968307	32	L7_13	L7_13
events.vec.4810	E1	7655	3527	1583	244	12521	L8	1	1	0.684582364514398	0.315417635485602	0	0	0.921358978491828	1.22737151084112	32	L8_1	L8_1
events.vec.5212	E2	8327	2345	1485	147	12010	L8	5	1	0.780266116941529	0.219733883058471	4	-4	0.842566520555558	0.855041309333421	32	L8_1	L8_5
events.vec.5310	E3	8071	2709	1374	142	12012	L8	9	1	0.748701298701299	0.251298701298701	8	-8	0.803658623499265	0.977868172179223	32	L8_1	L8_9
events.vec.5410	E4	8340	2731	1759	148	12682	L8	13	1	0.753319483334839	0.246680516665161	12	-12	0.81254145309197	0.959897622617893	32	L8_1	L8_13
events.vec.5510	E5	8521	3012	1526	169	12890	L8	1	1	0.738836382554409	0.261163617445591	0	0	0.994377842592833	1.01625510960233	32	L8_1	L8_1
events.vec.5610	E6	8819	1954	1170	112	11831	L8	5	1	0.818620625638169	0.18137937436183	4	-4	0.883983447727557	0.70579400674018	32	L8_1	L8_5
events.vec.5710	E7	9035	2940	805	175	12605	L8	9	1	0.754488517745303	0.245511482254697	8	-8	0.809870644900671	0.955348607695543	32	L8_1	L8_9
events.vec.5810	E8	9334	2285	1221	155	12685	L8	13	1	0.803339357948188	0.196660642051812	12	-12	0.866493624117585	0.765257367383742	32	L8_1	L8_13
events.vec.5910	E9	9371	2261	1531	137	13026	L8	1	1	0.80562242090784	0.19437757909216	0	0	1.08426317891534	0.756373379556557	32	L8_1	L8_1
events.vec.4910	E10	8528	2176	1166	130	11740	L8	5	1	0.796711509715994	0.203288490284006	4	-4	0.860324996885997	0.79104803722327	32	L8_1	L8_5
events.vec.5010	E11	8758	2334	790	116	11766	L8	9	1	0.789578074287775	0.210421925712225	8	-8	0.847535899066837	0.818806077465825	32	L8_1	L8_9
events.vec.5114	E12	7649	3964	798	214	12197	L8	13	1	0.658658400068888	0.341341599931112	12	-12	0.710438619102228	1.32824835420306	32	L8_1	L8_13
events.vec.6010	F1	10881	1013	1536	81	13349	L8	1	5	0.914831007230536	0.0851689927694636	-4	4	1.23124375678662	1.15184714278207	32	L8_5	L8_1
events.vec.6410	F2	9602	939	1173	50	11664	L8	5	5	0.910919267621668	0.0890807323783322	0	0	0.983651681346199	1.20475050520622	32	L8_5	L8_5
events.vec.6510	F3	10240	744	929	52	11861	L8	9	5	0.932265112891479	0.0677348871085215	4	-4	1.00069667123906	0.916063858989184	32	L8_5	L8_9
events.vec.6610	F4	11075	517	839	40	12391	L8	13	5	0.95540027605245	0.04459972394755	8	-8	1.03050876256585	0.603178022040359	32	L8_5	L8_13
events.vec.6710	F5	11372	760	1800	75	13857	L8	1	5	0.937355753379492	0.0626442466205077	-4	4	1.26155914055686	0.847216740919805	32	L8_5	L8_1
events.vec.6810	F6	10104	716	1173	51	11942	L8	5	5	0.933826247689464	0.066173752310536	0	0	1.00838767086707	0.894950674506369	32	L8_5	L8_5
events.vec.6910	F7	10063	640	1226	45	11884	L8	9	5	0.940203681210875	0.0597963187891245	4	-4	1.00921795856578	0.808700639827619	32	L8_5	L8_9
events.vec.7010	F8	10917	468	719	38	12066	L8	13	5	0.958893280632411	0.0411067193675889	8	-8	1.03427636858142	0.555937738759758	32	L8_5	L8_13
events.vec.7114	F9	11454	488	1657	44	13555	L8	1	5	0.959135823145202	0.0408641768547982	-4	4	1.29087228660182	0.552657532063908	32	L8_5	L8_1
events.vec.6114	F10	9577	683	1078	52	11286	L8	5	5	0.933430799220273	0.0665692007797271	0	0	1.00796064778673	0.900298820287407	32	L8_5	L8_5
events.vec.6212	F11	10190	628	960	50	11728	L8	9	5	0.941948604178222	0.0580513958217785	4	-4	1.01109096505379	0.785101857348734	32	L8_5	L8_9
events.vec.6310	F12	10314	943	512	33	11736	L8	13	5	0.916229901394688	0.0837700986053122	8	-8	0.988259021457758	1.13292814193873	32	L8_5	L8_13
events.vec.7212	G1	10643	806	2340	53	13736	L8	1	9	0.929600838501179	0.0703991614988209	-8	8	1.25112203200581	1.02946956449631	32	L8_9	L8_1
events.vec.7610	G2	9816	808	854	51	11427	L8	5	9	0.92394578313253	0.0760542168674699	-4	4	0.997718299914711	1.11216525665542	32	L8_9	L8_5
events.vec.7710	G3	10089	817	832	52	11686	L8	9	9	0.925087108013937	0.0749128919860627	0	0	0.992991775402282	1.09547529609913	32	L8_9	L8_9
events.vec.7810	G4	11039	463	803	38	12267	L8	13	9	0.959746131107633	0.0402538688923665	4	-4	1.03519626562342	0.588645262182708	32	L8_9	L8_13
events.vec.7910	G5	11353	366	1659	39	13339	L8	1	9	0.968768666268453	0.0312313337315471	-8	8	1.30383684274592	0.456705830733413	32	L8_9	L8_1
events.vec.8010	G6	10536	473	853	32	11830	L8	5	9	0.95703515305659	0.0429648469434099	-4	4	1.03344969293428	0.628288765516386	32	L8_9	L8_5
events.vec.8114	G7	10437	654	703	41	11753	L8	9	9	0.941033270219097	0.0589667297809034	0	0	1.01010844234292	0.86228944116522	32	L8_9	L8_9
events.vec.8212	G8	11130	427	693	38	12212	L8	13	9	0.96305269533616	0.0369473046638401	4	-4	1.03876277433908	0.540292310757608	32	L8_9	L8_13
events.vec.8310	G9	10642	1242	1372	114	13142	L8	1	9	0.895489734096264	0.104510265903736	-8	8	1.20521291436145	1.52828720732867	32	L8_9	L8_1
events.vec.7310	G10	9800	657	991	28	11420	L8	5	9	0.937171272831596	0.0628287271684039	-4	4	1.01199977977964	0.918764670187125	32	L8_9	L8_5
events.vec.7410	G11	10177	781	844	39	11763	L8	9	9	0.928727870049279	0.0712721299507209	0	0	0.996899782254796	1.04223526273565	32	L8_9	L8_9
events.vec.7510	G12	10163	1095	388	87	11559	L8	13	9	0.902735832297033	0.0972641677029668	4	-4	0.973704120442596	1.42232518448315	32	L8_9	L8_13
events.vec.8410	H1	10623	1128	1439	109	13081	L8	1	13	0.904008169517488	0.0959918304825121	-12	12	1.21667762243002	1.31703389375742	32	L8_13	L8_1
events.vec.8810	H2	9811	913	877	66	11535	L8	5	13	0.914863856769862	0.085136143230138	-8	8	0.987911226495543	1.16809092663678	32	L8_13	L8_5
events.vec.8910	H3	9989	1065	755	73	11736	L8	9	13	0.903654785597974	0.0963452144020264	-4	4	0.969986244677168	1.32188241677412	32	L8_13	L8_9
events.vec.9010	H4	10797	853	754	67	12337	L8	13	13	0.926781115879828	0.0732188841201717	0	0	0.999639716288175	1.00458290632275	32	L8_13	L8_13
events.vec.9112	H5	11484	909	1595	88	13900	L8	1	13	0.926652142338417	0.0733478576615832	-12	12	1.24715346982069	1.00635245821673	32	L8_13	L8_1
events.vec.9211	H6	10156	1126	457	80	11659	L8	5	13	0.900195000886368	0.0998049991136323	-8	8	0.972071134770513	1.3693515993846	32	L8_13	L8_5
events.vec.9310	H7	10328	785	651	55	11709	L8	9	13	0.929362008458562	0.070637991541438	-4	4	0.997580468667384	0.96917236164147	32	L8_13	L8_9
events.vec.9410	H8	11410	570	622	41	12561	L8	13	13	0.952420701168614	0.0475792988313856	0	0	1.02729494935742	0.652800856980886	32	L8_13	L8_13
events.vec.9510	H9	10578	1198	1506	72	13210	L8	1	13	0.898267663043478	0.101732336956522	-12	12	1.20895164604634	1.39579519620995	32	L8_13	L8_1
events.vec.8510	H10	10380	625	724	39	11690	L8	5	13	0.943207632894139	0.056792367105861	-8	8	1.01851811344079	0.77920664716108	32	L8_13	L8_5
events.vec.8610	H11	10046	909	514	61	11408	L8	9	13	0.91702418986764	0.0829758101323596	-4	4	0.984337010531324	1.13845057185577	32	L8_13	L8_9
events.vec.8710	H12	10353	1123	437	89	11824	L8	13	13	0.902143604043221	0.0978563959567794	0	0	0.973065334354408	1.34261623669636	32	L8_13	L8_13
events.vec11	A1	9229	3044	1056	213	13116	L9	1	1	0.751975882017437	0.248024117982563	0	0	1.0031908108071	0.99044876519649	32	L9_1	L9_1
events.vec.450	A2	6714	4298	1169	205	11976	L9	5	1	0.609698510715583	0.390301489284417	4	-4	1.07068944152355	1.55861305449045	32	L9_1	L9_5
events.vec.550	A3	6578	4456	1148	210	11972	L9	9	1	0.59615733188327	0.40384266811673	8	-8	0.643602128457964	1.61268781126354	32	L9_1	L9_9
events.vec.650	A4	4873	6726	614	191	12022	L9	13	1	0.420122424346926	0.579877575653074	12	-12	0.501869517628339	2.31565798295107	32	L9_1	L9_13
events.vec.750	A5	9559	2450	1201	163	13047	L9	1	1	0.795986343575652	0.204013656424348	0	0	1.06190398455428	0.81469929510211	32	L9_1	L9_1
events.vec.850	A6	5937	5218	973	201	11927	L9	5	1	0.532227700582698	0.467772299417302	4	-4	0.934643220354008	1.86798163065561	32	L9_1	L9_5
events.vec.940	A7	6322	5475	776	218	12355	L9	9	1	0.535898957362041	0.464101042637959	8	-8	0.578548130083465	1.85332099291846	32	L9_1	L9_9
events.vec.1011	A8	3721	7632	724	167	11910	L9	13	1	0.32775477847265	0.67224522152735	12	-12	0.391529047344115	2.68451493744577	32	L9_1	L9_13
events.vec.1115	A9	8249	3522	1318	185	12904	L9	1	1	0.70079007730864	0.29920992269136	0	0	0.934905204638625	1.1948519397014	32	L9_1	L9_1
events.vec.150	A10	6691	5192	1361	182	13062	L9	5	1	0.563073297988723	0.436926702011277	4	-4	0.988811067051478	1.74480415859746	32	L9_1	L9_5
events.vec.250	A11	5996	5738	1133	205	12662	L9	9	1	0.51099369354014	0.48900630645986	8	-8	0.55166079691095	1.95277659425248	32	L9_1	L9_9
events.vec.350	A12	3980	7550	694	156	12068	L9	13	1	0.345186470078057	0.654813529921943	12	-12	0.412352583890756	2.61490397555103	32	L9_1	L9_13
events.vec.1213	B1	8367	3466	1036	202	12667	L9	1	5	0.707090340572974	0.292909659427026	-4	4	0.943310216506145	0.6803068318917	32	L9_5	L9_1
events.vec.1611	B2	6704	5922	1006	199	13433	L9	5	5	0.530967844131158	0.469032155868842	0	0	0.932430790805974	1.089365849657	32	L9_5	L9_5
events.vec.1711	B3	7010	6712	608	217	14113	L9	9	5	0.510858475440898	0.489141524559102	4	-4	0.551514817566533	1.13607151628396	32	L9_5	L9_9
events.vec.1811	B4	5179	8519	431	200	13929	L9	13	5	0.378084391882027	0.621915608117973	8	-8	0.451651757631358	1.44445027142625	32	L9_5	L9_13
events.vec.1911	B5	9174	3021	1351	176	13370	L9	1	5	0.752275522755228	0.247724477244772	-4	4	1.00359055346093	0.575360521145275	32	L9_5	L9_1
events.vec.2011	B6	7352	6025	863	213	14027	L9	5	5	0.549600059804142	0.450399940195859	0	0	0.965150760172209	1.04609099269119	32	L9_5	L9_5
events.vec.2115	B7	6563	6422	553	205	13333	L9	9	5	0.50542934154794	0.49457065845206	4	-4	0.545653609555968	1.14868112733557	32	L9_5	L9_9
events.vec.2213	B8	4586	9329	566	208	14273	L9	13	5	0.329572403880704	0.670427596119296	8	-8	0.393700344884795	1.55712336295388	32	L9_5	L9_13
events.vec.2311	B9	9182	3011	1793	130	13856	L9	1	5	0.753055031575494	0.246944968424506	-4	4	1.00463047522456	0.573550047646434	32	L9_5	L9_1
events.vec.1311	B10	7375	4373	1218	158	12808	L9	5	5	0.627766428328226	0.372233571671774	0	0	1.10241844902182	0.864543157651807	32	L9_5	L9_5
events.vec.1411	B11	6719	5893	797	213	13196	L9	9	5	0.532746590548684	0.467253409451316	4	-4	0.575144884191398	1.08523456446002	32	L9_5	L9_9
events.vec.1511	B12	5199	8592	615	213	14193	L9	13	5	0.376984990211007	0.623015009788993	8	-8	0.450338435241647	1.44700372244337	32	L9_5	L9_13
events.vec.2411	C1	11298	666	1065	66	12963	L9	1	9	0.944332998996991	0.055667001003009	-8	8	1.25980926993842	0.755138664658489	32	L9_9	L9_1
events.vec.2811	C2	10380	825	880	63	12022	L9	5	9	0.926372155287818	0.0736278447121821	-4	4	1.62679893120286	0.998782606137421	32	L9_9	L9_5
events.vec.2911	C3	11196	1559	204	86	12873	L9	9	9	0.877773422187378	0.122226577812622	0	0	0.947630453590134	1.65803821100784	32	L9_9	L9_9
events.vec.3011	C4	11611	1836	24	79	13392	L9	13	9	0.86346396965866	0.13653603034134	4	-4	1.03147611464842	1.85214999500615	32	L9_9	L9_13
events.vec.3115	C5	11138	549	1379	33	13033	L9	1	9	0.953024728330624	0.0469752716693762	-8	8	1.27140467240549	0.63723288988507	32	L9_9	L9_1
events.vec.3213	C6	11345	699	923	48	12919	L9	5	9	0.941962803055463	0.0580371969445367	-4	4	1.65417761371225	0.787291045171451	32	L9_9	L9_5
events.vec.3311	C7	11604	701	221	53	12473	L9	9	9	0.943031288094271	0.0569687119057294	0	0	1.0180818246462	0.772796742427013	32	L9_9	L9_9
events.vec.3411	C8	11609	1346	26	55	12926	L9	13	9	0.896101891161714	0.103898108838286	4	-4	1.07046469743257	1.40940732848973	32	L9_9	L9_13
events.vec.3511	C9	10924	238	1393	17	12538	L9	1	9	0.97867765633399	0.0213223436660097	-8	8	1.30562755409451	0.28924364225171	32	L9_9	L9_1
events.vec.2511	C10	11001	494	990	30	12455	L9	5	9	0.95702479338843	0.0429752066115702	-4	4	1.68062792273287	0.582970872318587	32	L9_9	L9_5
events.vec.2611	C11	11805	517	178	35	12465	L9	9	9	0.958042525564032	0.0419574744359682	0	0	1.03428772176367	0.569165046565147	32	L9_9	L9_9
events.vec.2711	C12	11953	1422	23	82	13316	L9	13	9	0.893682242990654	0.106317757009346	4	-4	1.06757423600974	1.44223054252884	32	L9_9	L9_13
events.vec.3611	D1	11504	442	1100	37	13009	L9	1	13	0.963000167420057	0.0369998325799431	-12	12	1.28471263755118	0.2271528856115	32	L9_13	L9_1
events.vec.4011	D2	11078	642	1105	36	12789	L9	5	13	0.945221843003413	0.054778156996587	-8	8	1.65990080246939	0.336299263067468	32	L9_13	L9_5
events.vec.4115	D3	11061	1455	266	70	12712	L9	9	13	0.883748801534036	0.116251198465964	-4	4	0.954081379646356	0.71370039662432	32	L9_13	L9_9
events.vec.4213	D4	10896	1829	27	77	12675	L9	13	13	0.856267190569745	0.143732809430255	0	0	1.02287899190391	0.882418112260026	32	L9_13	L9_13
events.vec.4311	D5	10931	454	1426	26	12785	L9	1	13	0.960122968818621	0.039877031181379	-12	12	1.28087424423718	0.244816856478975	32	L9_13	L9_1
events.vec.4411	D6	10782	1015	1269	47	13019	L9	5	13	0.913961176570315	0.0860388234296855	-8	8	1.60500405449206	0.528217714889495	32	L9_13	L9_5
events.vec.4511	D7	11765	1202	293	80	13180	L9	9	13	0.907303154160561	0.0926968458394386	-4	4	0.979510290227715	0.569093278301133	32	L9_13	L9_9
events.vec.4611	D8	10723	2643	32	130	13268	L9	13	13	0.802259464312435	0.197740535687565	0	0	0.958362484442796	1.21398747377422	32	L9_13	L9_13
events.vec.4711	D9	11000	718	1586	48	13256	L9	1	13	0.938726745178358	0.0612732548216419	-12	12	1.25233011741718	0.376174584397704	32	L9_13	L9_1
events.vec.3711	D10	10474	1279	1183	77	12859	L9	5	13	0.891176720837233	0.108823279162767	-8	8	1.56499235074747	0.668098209096447	32	L9_13	L9_5
events.vec.3811	D11	12127	1048	160	49	13286	L9	9	13	0.92045540796964	0.0795445920303605	-4	4	0.993709257669416	0.488347712802373	32	L9_13	L9_9
events.vec.3911	D12	10986	1896	20	84	12818	L9	13	13	0.852817885421518	0.147182114578482	0	0	1.01875852365329	0.90359441396575	32	L9_13	L9_13
events.vec.4811	E1	9944	2112	1226	174	13108	L10	1	1	0.824817518248175	0.175182481751825	0	0	0.971506761218711	1.16021435534408	32	L10_1	L10_1
events.vec.5213	E2	4742	7040	887	192	12477	L10	5	1	0.402478356815481	0.597521643184519	4	-4	0.437654486156703	3.95732028179376	32	L10_1	L10_5
events.vec.5311	E3	5482	6694	1258	147	13287	L10	9	1	0.450229960578187	0.549770039421813	8	-8	0.490493607190331	3.64106664945465	32	L10_1	L10_9
events.vec.5411	E4	2629	8993	918	131	12409	L10	13	1	0.226208914128377	0.773791085871623	12	-12	0.247973142196471	5.12473346014912	32	L10_1	L10_13
events.vec.5511	E5	9881	1920	1646	135	13312	L10	1	1	0.837301923565799	0.1626980764342	0	0	0.986211449113346	1.0775315087341	32	L10_1	L10_1
events.vec.5611	E6	4761	7284	1343	194	13194	L10	5	1	0.395267745952677	0.604732254047323	4	-4	0.429813676486823	4.00507536637851	32	L10_1	L10_5
events.vec.5711	E7	3529	8117	1186	205	12627	L10	9	1	0.303022496994676	0.696977503005324	8	-8	0.330121517057346	4.61600552893311	32	L10_1	L10_9
events.vec.5811	E8	2834	9260	606	136	12564	L10	13	1	0.234331073259468	0.765668926740533	12	-12	0.256876758258273	5.07094129140002	32	L10_1	L10_13
events.vec.5911	E9	10887	1416	1583	78	13808	L10	1	1	0.884906120458425	0.115093879541575	0	0	1.04228178966794	0.762254135921823	32	L10_1	L10_1
events.vec.4911	E10	6706	5697	846	179	13070	L10	5	1	0.540675642989599	0.459324357010401	4	-4	0.587930050654978	3.04205481868682	32	L10_1	L10_5
events.vec.5011	E11	6473	5753	923	115	13034	L10	9	1	0.529445444135449	0.470554555864551	8	-8	0.576793257763186	3.11643119350273	32	L10_1	L10_9
events.vec.5115	E12	4292	8215	254	189	12572	L10	13	1	0.34316782601743	0.65683217398257	12	-12	0.376185016608056	4.35012741962424	32	L10_1	L10_13
events.vec.6011	F1	11908	288	1009	32	13173	L10	1	5	0.976385700229583	0.0236142997704165	-4	4	1.15003050777214	0.293804475521436	32	L10_5	L10_1
events.vec.6411	F2	13103	677	32	41	13771	L10	5	5	0.950870827285922	0.0491291727140784	0	0	1.0339758058295	0.611255508839814	32	L10_5	L10_5
events.vec.6511	F3	12945	1208	27	64	14116	L10	9	5	0.914647071292305	0.0853529287076945	4	-4	0.996443108157673	1.0619443598577	32	L10_5	L10_9
events.vec.6611	F4	10649	2311	15	78	12897	L10	13	5	0.821682098765432	0.178317901234568	8	-8	0.900738561530872	2.21859627249838	32	L10_5	L10_13
events.vec.6711	F5	12003	260	1318	24	13557	L10	1	5	0.978798010274811	0.0212019897251896	-4	4	1.15287183384396	0.2637909881632	32	L10_5	L10_1
events.vec.6811	F6	13010	1348	21	69	14310	L10	5	5	0.906115057807494	0.0938849421925059	0	0	0.985308435368609	1.16809799436805	32	L10_5	L10_5
events.vec.6911	F7	12714	1346	24	71	14013	L10	9	5	0.904267425320057	0.0957325746799431	4	-4	0.985135220100315	1.19108587455953	32	L10_5	L10_9
events.vec.7011	F8	10782	2089	13	88	12796	L10	13	5	0.8376971486287	0.1623028513713	8	-8	0.918294466665424	2.01934017042155	32	L10_5	L10_13
events.vec.7115	F9	11678	196	1262	12	13124	L10	1	5	0.983493346808152	0.0165066531918477	-4	4	1.15840221006345	0.205372534049081	32	L10_5	L10_1
events.vec.6115	F10	12254	1333	21	61	13547	L10	5	5	0.901891513947155	0.0981084860528446	0	0	0.980715758801893	1.22064649679213	32	L10_5	L10_5
events.vec.6213	F11	12741	1192	16	60	13889	L10	9	5	0.914447714060145	0.085552285939855	4	-4	0.996225922593664	1.06442472334955	32	L10_5	L10_9
events.vec.6311	F12	10954	2315	13	86	13196	L10	13	5	0.8255331976788	0.1744668023212	8	-8	0.904960186050564	2.17068165688735	32	L10_5	L10_13
events.vec.7213	G1	12129	327	1108	31	13533	L10	1	9	0.973747591522158	0.026252408477842	-8	8	1.14692322599236	0.319808055533819	32	L10_9	L10_1
events.vec.7611	G2	12683	1094	27	65	13739	L10	5	9	0.920592291500327	0.0794077084996734	-4	4	1.00105096205486	0.967348381429893	32	L10_9	L10_5
events.vec.7711	G3	12424	1344	21	65	13724	L10	9	9	0.902382335851249	0.0976176641487507	0	0	0.983081548833648	1.18918290424725	32	L10_9	L10_9
events.vec.7811	G4	10905	2043	14	65	12897	L10	13	9	0.842215013901761	0.157784986098239	4	-4	0.923247009106547	1.92214400591471	32	L10_9	L10_13
events.vec.7911	G5	11815	205	1070	19	13071	L10	1	9	0.982945091514143	0.0170549084858569	-8	8	1.15775645059155	0.207763684797635	32	L10_9	L10_1
events.vec.8011	G6	12957	904	28	45	13844	L10	5	9	0.934781040328981	0.0652189596710194	-4	4	1.01647979064317	0.794500386276247	32	L10_9	L10_5
events.vec.8115	G7	13132	997	29	63	14095	L10	9	9	0.929435911954137	0.0705640880458631	0	0	1.01255450108468	0.859614987611977	32	L10_9	L10_9
events.vec.8213	G8	10967	1852	14	55	12778	L10	13	9	0.855526952180357	0.144473047819643	4	-4	0.937839728303261	1.7599773574772	32	L10_9	L10_13
events.vec.8311	G9	12443	195	1138	16	13760	L10	1	9	0.984570343408767	0.0154296565912328	-8	8	1.15967074456491	0.187964790970004	32	L10_9	L10_1
events.vec.7311	G10	13194	1227	30	48	14403	L10	5	9	0.914915747867693	0.0850842521323071	-4	4	0.994878295265166	1.03650029878017	32	L10_9	L10_5
events.vec.7411	G11	12480	1057	30	42	13525	L10	9	9	0.92191770702519	0.0780822929748098	0	0	1.00436395008168	0.951202108140769	32	L10_9	L10_9
events.vec.7511	G12	10535	2163	14	79	12633	L10	13	9	0.829658213891951	0.170341786108049	4	-4	0.909482082262868	2.07511152499981	32	L10_9	L10_13
events.vec.8411	H1	13130	207	1069	23	14383	L10	1	13	0.984479268201245	0.0155207317987553	-12	12	1.15956347213443	0.176837176181235	32	L10_13	L10_1
events.vec.8811	H2	13095	740	26	40	13821	L10	5	13	0.946512468377304	0.0534875316226961	-8	8	1.02923653153975	0.609416113602362	32	L10_13	L10_5
events.vec.8911	H3	13286	729	15	44	13986	L10	9	13	0.947984302533	0.0520156974669996	-4	4	1.03276165698101	0.592646608190167	32	L10_13	L10_9
events.vec.9011	H4	11105	1293	11	50	12359	L10	13	13	0.895708985320213	0.104291014679787	0	0	0.981887793588071	1.18825122269868	32	L10_13	L10_13
events.vec.9113	H5	12455	139	861	14	13441	L10	1	13	0.988962998253136	0.0110370017468636	-12	12	1.16484460882772	0.125751301403148	32	L10_13	L10_1
events.vec.9212	H6	13156	626	14	30	13766	L10	5	13	0.954578435640691	0.0454215643593092	-8	8	1.03800745474154	0.517515622535182	32	L10_13	L10_5
events.vec.9311	H7	13129	518	11	27	13631	L10	9	13	0.962042939840258	0.0379570601597421	-4	4	1.04807754514661	0.432467967478719	32	L10_13	L10_9
events.vec.9411	H8	11321	1081	7	42	12367	L10	13	13	0.912836639251734	0.0871633607482664	0	0	1.00066334971599	0.993105401281774	32	L10_13	L10_13
events.vec.9511	H9	12145	192	984	12	13309	L10	1	13	0.984437059252655	0.0155629407473454	-12	12	1.15951375655731	0.177318088510307	32	L10_13	L10_1
events.vec.8511	H10	13061	708	23	34	13758	L10	5	13	0.948580143801293	0.0514198561987072	-8	8	1.03148491933477	0.585857824729228	32	L10_13	L10_5
events.vec.8611	H11	12732	795	11	35	13503	L10	9	13	0.941228653803504	0.0587713461964959	-4	4	1.02540185686911	0.669617839964965	32	L10_13	L10_9
events.vec.8711	H12	11768	911	11	49	12641	L10	13	13	0.928148907642559	0.0718510923574414	0	0	1.01744885669594	0.81864337601955	32	L10_13	L10_13
events.vec12	A1	8568	3229	1224	190	12831	L11	1	1	0.726286343985759	0.273713656014241	0	0	0.980758522845129	1.05491689566355	37	L11_1	L11_1
events.vec.460	A2	5978	4361	2021	154	12206	L11	5	1	0.578199052132701	0.421800947867299	4	-4	0.827754196702209	1.62565855497164	37	L11_1	L11_5
events.vec.560	A3	5337	4768	2370	160	12315	L11	9	1	0.528154379020287	0.471845620979713	8	-8	0.549816523265649	1.81853519829666	37	L11_1	L11_9
events.vec.660	A4	1427	8534	3127	84	13004	L11	13	1	0.143258708964963	0.856741291035037	12	-12	0.164601338304058	3.30195751387151	37	L11_1	L11_13
events.vec.760	A5	8013	3154	1747	170	12744	L11	1	1	0.717560669830751	0.282439330169249	0	0	0.968975595400659	1.08854642378506	37	L11_1	L11_1
events.vec.860	A6	6262	4019	1803	133	11951	L11	5	1	0.609084719385274	0.390915280614726	4	-4	0.871970354774356	1.50662243272246	37	L11_1	L11_5
events.vec.950	A7	6529	4067	1004	141	11459	L11	9	1	0.616175915439789	0.383824084560211	8	-8	0.641448245067225	1.47929232929502	37	L11_1	L11_9
events.vec.1012	A8	1703	8035	2447	69	12116	L11	13	1	0.17488190593551	0.82511809406449	12	-12	0.200935747432916	3.18007888616654	37	L11_1	L11_13
events.vec.1116	A9	9204	2630	1493	143	13184	L11	1	1	0.777758999492986	0.222241000507014	0	0	1.05026588175421	0.856536680551383	37	L11_1	L11_1
events.vec.160	A10	6064	4367	1795	139	12087	L11	5	1	0.581344070558911	0.418655929441089	4	-4	0.832256629197383	1.61353737284542	37	L11_1	L11_5
events.vec.260	A11	6654	3377	1465	148	11348	L11	9	1	0.66334363473233	0.33665636526767	8	-8	0.690550538756243	1.29750372314295	37	L11_1	L11_9
events.vec.360	A12	1275	8847	2028	69	12081	L11	13	1	0.125963248369887	0.874036751630113	12	-12	0.144729206402947	3.36861576492743	37	L11_1	L11_13
events.vec.1214	B1	7809	3707	1226	183	12559	L11	1	5	0.678100034734283	0.321899965265717	-4	4	0.91568896195612	1.0677161058997	37	L11_5	L11_1
events.vec.1612	B2	6634	3681	1575	107	11783	L11	5	5	0.643141056713524	0.356858943286476	0	0	0.920725668439753	1.18367220377547	37	L11_5	L11_5
events.vec.1712	B3	7721	2734	1333	97	11691	L11	9	5	0.738498326159732	0.261501673840268	4	-4	0.768787684539957	0.867379866439276	37	L11_5	L11_9
events.vec.1812	B4	2618	6833	3221	76	12596	L11	13	5	0.277007724050365	0.722992275949635	8	-8	0.318276232060717	2.39810680574411	37	L11_5	L11_13
events.vec.1912	B5	9879	1756	1698	103	13230	L11	1	5	0.849076063601203	0.150923936398797	-4	4	1.14657062302827	0.500602469856619	37	L11_5	L11_1
events.vec.2012	B6	7886	2791	1232	111	11798	L11	5	5	0.738596984171584	0.261403015828416	0	0	1.05738110615115	0.867052625806792	37	L11_5	L11_5
events.vec.2116	B7	7930	2448	1331	95	11614	L11	9	5	0.764116400077086	0.235883599922914	4	-4	0.795456478539411	0.782406790716484	37	L11_5	L11_9
events.vec.2214	B8	2965	7062	3084	121	12990	L11	13	5	0.295701605664705	0.704298394335295	8	-8	0.339755121225986	2.33610071492351	37	L11_5	L11_13
events.vec.2312	B9	10590	1340	1345	73	13202	L11	1	5	0.887678122380553	0.112321877619447	-4	4	1.19869785695015	0.372562568250614	37	L11_5	L11_1
events.vec.1312	B10	7687	3082	1110	105	11774	L11	5	5	0.713808153031851	0.286191846968149	0	0	1.02189322540909	0.949275170417735	37	L11_5	L11_5
events.vec.1412	B11	8191	2207	1101	88	11411	L11	9	5	0.787747643777649	0.21225235622235	4	-4	0.820056952885546	0.704023869858742	37	L11_5	L11_9
events.vec.1512	B12	3062	7050	1951	109	11954	L11	13	5	0.302808544303797	0.697191455696203	8	-8	0.34792084894817	2.31252757522983	37	L11_5	L11_13
events.vec.2412	C1	10858	824	1335	52	12965	L11	1	9	0.929464132853963	0.0705358671460366	-8	8	1.25512461789211	1.79030223418742	37	L11_9	L11_1
events.vec.2812	C2	10012	681	927	26	11594	L11	5	9	0.936313476105864	0.0636865238941363	-4	4	1.34043355210756	1.61645600498879	37	L11_9	L11_5
events.vec.2912	C3	10026	366	679	15	11056	L11	9	9	0.964780600461894	0.0352193995381062	0	0	1.00435088021816	0.893919253154796	37	L11_9	L11_9
events.vec.3012	C4	6916	3092	1177	103	11082	L11	13	9	0.691047162270184	0.308952837729816	4	-4	0.793999112254412	7.84166946584866	37	L11_9	L11_13
events.vec.3116	C5	10835	300	1762	19	12878	L11	1	9	0.97305792546026	0.0269420745397396	-8	8	1.31399256163883	0.683828783762957	37	L11_9	L11_1
events.vec.3214	C6	10234	598	1047	34	11845	L11	5	9	0.944793205317578	0.0552067946824225	-4	4	1.35257319747018	1.40122822418326	37	L11_9	L11_5
events.vec.3312	C7	9947	236	996	15	11164	L11	9	9	0.976824118629088	0.0231758813709123	0	0	1.01688836082915	0.588237358898597	37	L11_9	L11_9
events.vec.3412	C8	6946	3145	1300	105	11286	L11	13	9	0.688336141115846	0.311663858884154	4	-4	0.790884204173788	7.9104791002364	37	L11_9	L11_13
events.vec.3512	C9	11811	407	1585	37	13766	L11	1	9	0.96668849238828	0.0333115076117204	-8	8	1.30539144195268	0.845494199113497	37	L11_9	L11_1
events.vec.2512	C10	9891	674	736	37	11264	L11	5	9	0.936204448651207	0.0637955513487932	-4	4	1.34027746756745	1.61922327933527	37	L11_9	L11_5
events.vec.2612	C11	9842	626	645	32	11081	L11	9	9	0.940198700802445	0.0598012991975545	0	0	0.978760758952686	1.51784338794661	37	L11_9	L11_9
events.vec.2712	C12	7325	3120	772	96	11121	L11	13	9	0.701292484442317	0.298707515557683	4	-4	0.805770778724628	7.58162838438348	37	L11_9	L11_13
events.vec.3612	D1	11883	266	819	28	12940	L11	1	13	0.978105193843115	0.0218948061568853	-12	12	1.3208082639091	0.168859906531277	37	L11_13	L11_1
events.vec.4012	D2	10257	410	752	35	11384	L11	5	13	0.96156370113434	0.0384362988656604	-8	8	1.37658196787874	0.296433308765448	37	L11_13	L11_5
events.vec.4116	D3	10046	404	697	29	11118	L11	9	13	0.96133971291866	0.0386602870813397	-4	4	1.00076886537342	0.298160779147816	37	L11_13	L11_9
events.vec.4214	D4	9157	1558	258	78	10895	L11	13	13	0.85459636024265	0.145403639757349	0	0	0.98191380909429	1.1214004290699	37	L11_13	L11_13
events.vec.4312	D5	10979	317	1124	23	12397	L11	1	13	0.971936968838527	0.0280630311614731	-12	12	1.31247885045645	0.216431275296787	37	L11_13	L11_1
events.vec.4412	D6	10163	428	800	23	11368	L11	5	13	0.959588329713908	0.040411670286092	-8	8	1.37375401100597	0.311668019272978	37	L11_13	L11_5
events.vec.4512	D7	10130	435	1093	27	11631	L11	9	13	0.958826313298628	0.0411736867013725	-4	4	0.998152379180069	0.317544939111297	37	L11_13	L11_9
events.vec.4612	D8	9253	1340	359	46	10906	L11	13	13	0.873501368828472	0.126498631171528	0	0	1.00363527884896	0.975598819322791	37	L11_13	L11_13
events.vec.4712	D9	10842	286	1036	28	12136	L11	1	13	0.974299065420561	0.0257009345794393	-12	12	1.31566856533102	0.198214013851216	37	L11_13	L11_1
events.vec.3712	D10	10355	542	540	28	11409	L11	5	13	0.95026153987336	0.0497384601266404	-8	8	1.3604017071518	0.383599273170679	37	L11_13	L11_5
events.vec.3812	D11	9901	391	612	21	10883	L11	9	13	0.962009327633113	0.0379906723668869	-4	4	1.00146594419895	0.292996491449434	37	L11_13	L11_9
events.vec.3912	D12	9524	1263	175	52	10910	L11	13	13	0.882914619449337	0.117085380550663	0	0	1.01445091205675	0.903000751607312	37	L11_13	L11_13
events.vec.4812	E1	9397	2112	1641	130	13020	L12	1	1	0.81649144148058	0.18350855851942	0	0	1.00277577473755	0.987833671908622	37	L12_1	L12_1
events.vec.5214	E2	6233	3864	3007	107	12997	L12	5	1	0.617312072892939	0.382687927107062	4	-4	0.664175533126317	2.06002392084216	37	L12_1	L12_5
events.vec.5312	E3	5452	4186	3546	117	13067	L12	9	1	0.565677526457771	0.434322473542229	8	-8	0.602984130308889	2.33797468245195	37	L12_1	L12_9
events.vec.5412	E4	4966	4627	3877	91	13379	L12	13	1	0.517669133743355	0.482330866256645	12	-12	0.53681202895543	2.59640571825835	37	L12_1	L12_13
events.vec.5512	E5	9654	1422	2200	64	13212	L12	1	1	0.871614301191766	0.128385698808234	0	0	1.07047503714794	0.691105184943575	37	L12_1	L12_1
events.vec.5612	E6	8490	2046	1447	66	11917	L12	5	1	0.805808656036446	0.194191343963554	4	-4	0.866981899791272	1.04533951935592	37	L12_1	L12_5
events.vec.5712	E7	5126	5586	3796	145	14363	L12	9	1	0.478528752800597	0.521471247199403	8	-8	0.510087868687508	2.80709990352435	37	L12_1	L12_9
events.vec.5812	E8	4930	4735	3282	125	12822	L12	13	1	0.51008794619762	0.48991205380238	12	-12	0.528950496553665	2.63721554419319	37	L12_1	L12_13
events.vec.5912	E9	8182	2661	1999	126	12716	L12	1	1	0.754588213594024	0.245411786405976	0	0	0.926749188114507	1.3210611431478	37	L12_1	L12_1
events.vec.4912	E10	5919	4063	2858	101	12739	L12	5	1	0.592967341214186	0.407032658785814	4	-4	0.63798266269406	2.19107255355924	37	L12_1	L12_5
events.vec.5012	E11	5467	4613	2319	117	12282	L12	9	1	0.542361111111111	0.457638888888889	8	-8	0.578129990322516	2.46348784855968	37	L12_1	L12_9
events.vec.5116	E12	5300	5212	1681	120	12073	L12	13	1	0.504185692541857	0.495814307458143	12	-12	0.522829983365156	2.66898760402708	37	L12_1	L12_13
events.vec.6012	F1	10662	538	910	46	12064	L12	1	5	0.951964285714286	0.0480357142857143	-4	4	1.16915704884621	0.680789382302028	37	L12_5	L12_1
events.vec.6412	F2	10069	893	268	33	11197	L12	5	5	0.91853676336435	0.0814632366356504	0	0	0.988267800505895	1.15454318467378	37	L12_5	L12_5
events.vec.6512	F3	9212	1349	344	47	10858	L12	9	5	0.872265883912508	0.127734116087492	4	-4	0.929792082606913	1.81032032693143	37	L12_5	L12_9
events.vec.6612	F4	9606	1189	287	48	11034	L12	13	5	0.889856415006948	0.110143584993052	8	-8	0.922762429671358	1.56101734525995	37	L12_5	L12_13
events.vec.6712	F5	10658	333	1898	19	12870	L12	1	5	0.969702483850423	0.0302975161495769	-4	4	1.19094225622837	0.429393579578568	37	L12_5	L12_1
events.vec.6812	F6	10500	785	238	35	11488	L12	5	5	0.930438635356668	0.0695613646433319	0	0	1.0010732072407	0.985863105645622	37	L12_5	L12_5
events.vec.6912	F7	10348	763	317	38	11390	L12	9	5	0.931329313293133	0.0686706867068671	4	-4	0.992750763007654	0.973239912856413	37	L12_5	L12_9
events.vec.7012	F8	6037	5341	384	105	11657	L12	13	5	0.530585340130076	0.469414659869924	8	-8	0.5502058639456	6.65281074900978	37	L12_5	L12_13
events.vec.7116	F9	11358	110	1598	6	13060	L12	1	5	0.990408092082316	0.00959190791768399	-4	4	1.216371894901	0.135941958259171	37	L12_5	L12_1
events.vec.6116	F10	10547	681	216	30	11414	L12	5	5	0.939348058425365	0.0606519415746348	0	0	1.01065899225341	0.859593709680597	37	L12_5	L12_5
events.vec.6214	F11	10464	859	278	39	11562	L12	9	5	0.924136712885278	0.0758632871147222	4	-4	0.985083808428871	1.07517752451935	37	L12_5	L12_9
events.vec.6312	F12	9772	1134	229	50	11085	L12	13	5	0.89602053915276	0.10397946084724	8	-8	0.929154497062973	1.47365588239713	37	L12_5	L12_13
events.vec.7214	G1	10424	447	903	24	11750	L12	1	9	0.95888142765155	0.04111857234845	-8	8	1.17765235205788	0.664596720892089	37	L12_9	L12_1
events.vec.7612	G2	10377	786	326	45	11444	L12	5	9	0.929588820209621	0.0704111797903789	-4	4	1.00015887808186	1.13805116593726	37	L12_9	L12_5
events.vec.7712	G3	9883	780	364	38	10989	L12	9	9	0.926849854637532	0.0731501453624683	0	0	0.987975882699758	1.18232088236664	37	L12_9	L12_9
events.vec.7812	G4	9654	864	296	30	10784	L12	13	9	0.917855105533371	0.0821448944666286	4	-4	0.951796484224504	1.32770240751333	37	L12_9	L12_13
events.vec.7912	G5	11393	252	1710	9	13346	L12	1	9	0.978359811077716	0.0216401889222842	-8	8	1.20157477186351	0.349768918905025	37	L12_9	L12_1
events.vec.8012	G6	10248	599	356	38	11165	L12	5	9	0.944777357794782	0.055222642205218	-4	4	1.01650045876853	0.892559853916437	37	L12_9	L12_5
events.vec.8116	G7	10574	403	333	21	11289	L12	9	9	0.963286872551699	0.036713127448301	0	0	1.02681593295879	0.593391811103431	37	L12_9	L12_9
events.vec.8214	G8	9357	1145	320	62	10760	L12	13	9	0.890973147971815	0.109026852028185	4	-4	0.923920458322471	1.76219368058508	37	L12_9	L12_13
events.vec.8312	G9	10879	186	1547	10	12602	L12	1	9	0.9831902394939	0.0168097605061003	-8	8	1.20750727323618	0.271695029113936	37	L12_9	L12_1
events.vec.7312	G10	10219	745	295	34	11225	L12	5	9	0.932050346588836	0.0679496534111638	-4	4	1.00280727209035	1.09826568053294	37	L12_9	L12_5
events.vec.7412	G11	10213	837	341	38	11353	L12	9	9	0.924253393665158	0.0757466063348416	0	0	0.985208184341453	1.22428730652992	37	L12_9	L12_9
events.vec.7512	G12	9405	1071	222	38	10660	L12	13	9	0.897766323024055	0.102233676975945	4	-4	0.930964838304087	1.65239604885055	37	L12_9	L12_13
events.vec.8412	H1	11278	196	768	16	12226	L12	1	13	0.982917901342165	0.0170820986578351	-12	12	1.20717280053111	0.479022422561496	37	L12_13	L12_1
events.vec.8812	H2	10532	414	231	18	11159	L12	5	13	0.962177964553262	0.0378220354467385	-8	8	1.03522203862744	1.06061927218723	37	L12_13	L12_5
events.vec.8912	H3	10273	544	379	31	11165	L12	9	13	0.949708791716742	0.0502912082832578	-4	4	1.01234237358867	1.41028435135171	37	L12_13	L12_9
events.vec.9012	H4	10394	301	188	19	10864	L12	13	13	0.971856007480131	0.0281439925198691	0	0	1.00779428639178	0.78922407295878	37	L12_13	L12_13
events.vec.9114	H5	11467	96	701	8	12256	L12	1	13	0.991697656317565	0.00830234368243535	-12	12	1.21795567607663	0.232817340735482	37	L12_13	L12_1
events.vec.9213	H6	11355	156	27	17	11521	L12	5	13	0.98644774563461	0.0135522543653896	-8	8	1.06133426856168	0.380037245265582	37	L12_13	L12_5
events.vec.9312	H7	11252	248	47	29	11518	L12	9	13	0.978434782608696	0.0215652173913043	-4	4	1.04296285226264	0.604739668396057	37	L12_13	L12_9
events.vec.9412	H8	10303	384	70	30	10727	L12	13	13	0.964068494432488	0.0359315055675119	0	0	0.999718798774052	1.00760434581244	37	L12_13	L12_13
events.vec.9512	H9	11483	79	631	6	12187	L12	1	13	0.993167272098253	0.0068327279017471	-12	12	1.21976058795711	0.191605840579616	37	L12_13	L12_1
events.vec.8512	H10	10385	329	269	20	10963	L12	5	13	0.969292514467052	0.0307074855329475	-8	8	1.04287669206683	0.861110476259763	37	L12_13	L12_5
events.vec.8612	H11	10479	501	242	31	11191	L12	9	13	0.954371584699454	0.0456284153005464	-4	4	1.01731267917796	1.27952861488038	37	L12_13	L12_9
events.vec.8712	H12	10462	469	109	34	11006	L12	13	13	0.9570945018754	0.0429054981245998	0	0	0.992486914834172	1.20317158122878	37	L12_13	L12_13
events.vec13	A1	8466	3349	1161	285	12691	L13	1	1	0.716546762589928	0.283453237410072	0	0	1.0484002580997	0.895492894547986	37	L13_1	L13_1
events.vec.4101	A2	863	3221	7339	17	11406	L13	5	1	0.211312438785504	0.788687561214496	4	-4	0.256027307386535	2.49164240824743	37	L13_1	L13_5
events.vec.5101	A3	5056	5098	1101	196	11059	L13	9	1	0.497931849517432	0.502068150482568	8	-8	0.650871880609333	1.5861468559823	37	L13_1	L13_9
events.vec.6101	A4	3284	7516	812	180	11432	L13	13	1	0.304074074074074	0.695925925925926	12	-12	0.377394262312497	2.19858741954256	37	L13_1	L13_13
events.vec.7101	A5	7716	4085	539	270	12070	L13	1	1	0.653842894669943	0.346157105330057	0	0	0.956656418418463	1.09358859702108	37	L13_1	L13_1
events.vec.8101	A6	653	4015	6971	23	11616	L13	5	1	0.139888603256213	0.860111396743788	4	-4	0.169489797342722	2.71728646086876	37	L13_1	L13_5
events.vec.961	A7	4962	5150	1158	224	11046	L13	9	1	0.490704113924051	0.509295886075949	8	-8	0.641424142203424	1.60898090764698	37	L13_1	L13_9
events.vec.1013	A8	2886	7544	905	170	11165	L13	13	1	0.276701821668265	0.723298178331735	12	-12	0.34342184609787	2.2850625565392	37	L13_1	L13_13
events.vec.1117	A9	7610	3581	584	212	11563	L13	1	1	0.680010722902332	0.319989277097668	0	0	0.994943323481833	1.01091850843093	37	L13_1	L13_1
events.vec.1101	A10	787	3378	7647	25	11787	L13	5	1	0.188955582232893	0.811044417767107	4	-4	0.228939617623974	2.56227277525335	37	L13_1	L13_5
events.vec.2101	A11	5310	5030	1000	171	11169	L13	9	1	0.513539651837524	0.486460348162476	8	-8	0.671273627671913	1.53683827794361	37	L13_1	L13_9
events.vec.3101	A12	3475	7378	865	211	11507	L13	13	1	0.320187966460886	0.679812033539114	12	-12	0.39739363433664	2.14767998850474	37	L13_1	L13_13
events.vec.1215	B1	11577	359	371	41	12266	L13	1	5	0.969922922252011	0.0300770777479893	-4	4	1.4191222333493	0.172214600440436	37	L13_5	L13_1
events.vec.1613	B2	1389	407	9395	6	11185	L13	5	5	0.773385300668151	0.226614699331849	0	0	0.937037863177489	1.2975449352613	37	L13_5	L13_5
events.vec.1713	B3	9880	639	263	44	10738	L13	9	5	0.939252780682574	0.0607472193174256	4	-4	1.22774476933517	0.347824951289272	37	L13_5	L13_9
events.vec.1813	B4	9665	940	220	54	10771	L13	13	5	0.911362564827911	0.0886374351720886	8	-8	1.13111584372915	0.507518071074801	37	L13_5	L13_13
events.vec.1913	B5	11517	224	483	15	12209	L13	1	5	0.980921556937229	0.0190784430627715	-4	4	1.43521465333463	0.109238885393394	37	L13_5	L13_1
events.vec.2013	B6	1213	164	9771	4	11144	L13	5	5	0.880900508351489	0.119099491648511	0	0	1.06730387725823	0.681936973357681	37	L13_5	L13_5
events.vec.2117	B7	9946	469	323	34	10704	L13	9	5	0.954968795007201	0.0450312049927988	4	-4	1.24828796577674	0.257838578606749	37	L13_5	L13_9
events.vec.2215	B8	9782	873	142	35	10762	L13	13	5	0.91806663538245	0.0819333646175504	8	-8	1.13943644050848	0.469132066904183	37	L13_5	L13_13
events.vec.2313	B9	11608	350	459	32	12385	L13	1	5	0.97073089145342	0.0292691085465797	-4	4	1.42030439641739	0.167588350032907	37	L13_5	L13_1
events.vec.1313	B10	1125	244	9824	1	11192	L13	5	5	0.821767713659606	0.178232286340394	0	0	0.995658259564278	1.02051809138102	37	L13_5	L13_5
events.vec.1413	B11	10079	396	186	26	10635	L13	9	5	0.962195704057279	0.0378042959427208	4	-4	1.25773462376614	0.216458918491272	37	L13_5	L13_9
events.vec.1513	B12	9636	991	215	67	10775	L13	13	5	0.906746965277124	0.0932530347228757	8	-8	1.12538730277115	0.533945958753649	37	L13_5	L13_13
events.vec.2413	C1	10806	1485	351	116	12526	L13	1	9	0.879179887722724	0.120820112277276	-8	8	1.28635347939192	0.514178094066737	37	L13_9	L13_1
events.vec.2813	C2	1069	1750	8411	21	11209	L13	5	9	0.37921248669741	0.62078751330259	-4	4	0.459455924386172	2.64190567608328	37	L13_9	L13_5
events.vec.2913	C3	7609	2761	488	139	10719	L13	9	9	0.733751205400193	0.266248794599807	0	0	0.959123276450444	1.13308368262991	37	L13_9	L13_9
events.vec.3013	C4	5384	5359	317	157	10903	L13	13	9	0.50116354835707	0.49883645164293	4	-4	0.622007148113704	2.1229145638281	37	L13_9	L13_13
events.vec.3117	C5	8597	2409	913	140	11779	L13	1	9	0.781119389423951	0.218880610576049	-8	8	1.14287833290709	0.931497356300041	37	L13_9	L13_1
events.vec.3215	C6	915	1937	8483	16	11319	L13	5	9	0.320827489481066	0.679172510518934	-4	4	0.38871634220642	2.89037661378525	37	L13_9	L13_5
events.vec.3313	C7	7787	2770	291	155	10693	L13	9	9	0.737614852704367	0.262385147295633	0	0	0.964173645068792	1.1166410327303	37	L13_9	L13_9
events.vec.3413	C8	7752	2718	263	122	10611	L13	13	9	0.740401146131805	0.259598853868195	4	-4	0.91893116902716	1.10478331287698	37	L13_9	L13_13
events.vec.3513	C9	9568	1421	633	115	11507	L13	1	9	0.870688870688871	0.129311129311129	-8	8	1.2739300271979	0.550313592311726	37	L13_9	L13_1
events.vec.2513	C10	702	973	9279	12	10942	L13	5	9	0.41910447761194	0.58089552238806	-4	4	0.507789278914831	2.47213602870961	37	L13_9	L13_5
events.vec.2613	C11	8681	1858	304	108	10735	L13	9	9	0.823702438561533	0.176297561438467	0	0	1.07670307848076	0.750275284639787	37	L13_9	L13_9
events.vec.2713	C12	7099	3678	238	142	10873	L13	13	9	0.658717639417278	0.341282360582722	4	-4	0.817551638879787	1.45240647765915	37	L13_9	L13_13
events.vec.3613	D1	11943	443	349	38	12697	L13	1	13	0.964233812368804	0.0357661876311965	-12	12	1.41079833241036	0.184096008495136	37	L13_13	L13_1
events.vec.4013	D2	1038	454	9814	4	11302	L13	5	13	0.695710455764075	0.304289544235925	-8	8	0.842926595962198	1.56624158823617	37	L13_13	L13_5
events.vec.4117	D3	9493	885	367	48	10697	L13	9	13	0.914723453459241	0.0852765465407593	-4	4	1.19568124627392	0.438936125881928	37	L13_13	L13_9
events.vec.4215	D4	8962	1788	201	79	10872	L13	13	13	0.833674418604651	0.166325581395349	0	0	1.03469505966976	0.856112369628373	37	L13_13	L13_13
events.vec.4313	D5	10669	628	401	44	11654	L13	1	13	0.944410020359387	0.0555899796406125	-12	12	1.38179356992415	0.28613319008695	37	L13_13	L13_1
events.vec.4413	D6	741	559	10055	1	11354	L13	5	13	0.57	0.43	-8	8	0.690615119720705	2.21329945671541	37	L13_13	L13_5
events.vec.4513	D7	9347	1059	270	47	10629	L13	9	13	0.898231789352297	0.101768210647703	-4	4	1.1741241588089	0.523822151947584	37	L13_13	L13_9
events.vec.4613	D8	7900	2814	146	121	10739	L13	13	13	0.737352996079895	0.262647003920105	0	0	0.91514803051474	1.35189876996348	37	L13_13	L13_13
events.vec.4713	D9	11152	529	373	50	12004	L13	1	13	0.954712781439945	0.0452872185600548	-12	12	1.39686783714567	0.233102735430515	37	L13_13	L13_1
events.vec.3713	D10	776	503	9887	5	11161	L13	5	13	0.606724003127443	0.393275996872557	-8	8	0.735110122907517	2.02427337259823	37	L13_13	L13_5
events.vec.3813	D11	9514	907	376	45	10752	L13	9	13	0.912964206889934	0.0870357931100662	-4	4	1.19338164618983	0.447991333965824	37	L13_13	L13_9
events.vec.3913	D12	9079	1651	165	91	10804	L13	13	13	0.846132339235788	0.153867660764212	0	0	1.0501569098155	0.791988860408145	37	L13_13	L13_13
events.vec.4813	E1	7297	3482	919	194	11504	L14	1	1	0.676964467946934	0.323035532053066	0	0	1.10065851664867	0.839171120349236	37	L14_1	L14_1
events.vec.5215	E2	5848	4513	918	199	11080	L14	5	1	0.564424283370331	0.435575716629669	4	-4	1.46751842746924	1.13152432426844	37	L14_1	L14_5
events.vec.5313	E3	2144	7382	2326	98	11754	L14	9	1	0.22506823430611	0.77493176569389	8	-8	0.313287837680392	2.01309234893927	37	L14_1	L14_9
events.vec.5413	E4	1051	8374	2536	61	11900	L14	13	1	0.111511936339523	0.888488063660478	12	-12	0.129651251511586	2.30808517892826	37	L14_1	L14_13
events.vec.5513	E5	6837	3493	1323	187	11466	L14	1	1	0.661858664085189	0.338141335914811	0	0	1.07609839206536	0.878412482653473	37	L14_1	L14_1
events.vec.5613	E6	3918	5581	1935	163	11271	L14	5	1	0.412464469944205	0.587535530055795	4	-4	1.07241879584813	1.52628054836057	37	L14_1	L14_5
events.vec.5713	E7	1818	7564	2339	88	11633	L14	9	1	0.193775314431891	0.806224685568109	8	-8	0.269729086565092	2.09438407082184	37	L14_1	L14_9
events.vec.5813	E8	567	8661	2342	29	11541	L14	13	1	0.061443433029909	0.938556566970091	12	-12	0.0714382536165554	2.43815149624482	37	L14_1	L14_13
events.vec.5913	E9	5192	5062	1482	189	11547	L14	1	1	0.506338989662571	0.493661010337429	0	0	0.823243091285967	1.28241639699729	37	L14_1	L14_1
events.vec.4913	E10	3038	6601	1798	141	11296	L14	5	1	0.31517792302106	0.68482207697894	4	-4	0.819471138277394	1.77900835219545	37	L14_1	L14_5
events.vec.5013	E11	1651	8027	2054	92	11640	L14	9	1	0.170593097747469	0.829406902252532	8	-8	0.237460176827154	2.15460607371919	37	L14_1	L14_9
events.vec.5117	E12	1285	8517	1762	90	11474	L14	13	1	0.131095694756172	0.868904305243828	12	-12	0.152420641689588	2.25721113300922	37	L14_1	L14_13
events.vec.6013	F1	6523	5149	962	235	12399	L14	1	5	0.55885880740233	0.44114119259767	-4	4	0.908633665570338	0.716849769742205	37	L14_5	L14_1
events.vec.6413	F2	4334	6339	1015	179	11509	L14	5	5	0.406071395109154	0.593928604890846	0	0	1.05579662808347	0.965127697896969	37	L14_5	L14_5
events.vec.6513	F3	1945	10016	471	123	12309	L14	9	5	0.162611821754034	0.837388178245966	4	-4	0.226350493998644	1.3607469282696	37	L14_5	L14_9
events.vec.6613	F4	970	9172	2028	70	12100	L14	13	5	0.0956418852297377	0.904358114770262	8	-8	0.111199666367627	1.46957236643464	37	L14_5	L14_13
events.vec.6713	F5	5797	5263	1634	196	12498	L14	1	5	0.524141048824593	0.475858951175407	-4	4	0.852186985623563	0.773265760041969	37	L14_5	L14_1
events.vec.6813	F6	4293	6530	1194	180	11837	L14	5	5	0.396655271181743	0.603344728818257	0	0	1.03131445078186	0.980428799636033	37	L14_5	L14_5
events.vec.6913	F7	1332	9061	1647	80	11960	L14	9	5	0.128163186760319	0.871836813239681	4	-4	0.178399087610733	1.41672559559323	37	L14_5	L14_9
events.vec.7013	F8	585	10138	1631	38	12316	L14	13	5	0.0545556280891542	0.945444371910846	8	-8	0.0634300299227477	1.53633709950653	37	L14_5	L14_13
events.vec.7117	F9	3510	7183	2004	175	12522	L14	1	5	0.328252127560086	0.671747872439914	-4	4	0.533696400496129	1.09158318416785	37	L14_5	L14_1
events.vec.6117	F10	3852	7119	1139	166	11944	L14	5	5	0.351107465135357	0.648892534864643	0	0	0.912888921134669	1.054443502467	37	L14_5	L14_5
events.vec.6215	F11	1792	8681	1280	100	11653	L14	9	5	0.171106655208632	0.828893344791368	4	-4	0.238175032510936	1.34694291379961	37	L14_5	L14_9
events.vec.6313	F12	1180	9603	986	79	11690	L14	13	5	0.109431512566076	0.890568487433924	8	-8	0.127232411387776	1.44716436793721	37	L14_5	L14_13
events.vec.7215	G1	11566	555	396	54	12463	L14	1	9	0.954211698704727	0.0457883012952727	-8	8	1.55142741250562	0.162604651972807	37	L14_9	L14_1
events.vec.7613	G2	9649	723	571	49	10894	L14	5	9	0.930293096799074	0.0697069032009256	-4	4	2.41878725406348	0.247545036929748	37	L14_9	L14_5
events.vec.7713	G3	8394	2276	355	105	10920	L14	9	9	0.786691658856607	0.213308341143393	0	0	1.09504981671106	0.757506340994119	37	L14_9	L14_9
events.vec.7813	G4	6411	3987	848	142	11104	L14	13	9	0.616560877091748	0.383439122908252	4	-4	0.716855002002993	1.36167936720753	37	L14_9	L14_13
events.vec.7913	G5	10987	493	866	53	12293	L14	1	9	0.95705574912892	0.0429442508710801	-8	8	1.55605147841954	0.152504783309047	37	L14_9	L14_1
events.vec.8013	G6	9870	641	463	44	10930	L14	5	9	0.939016268670916	0.0609837313290838	-4	4	2.44146773724798	0.216567073428266	37	L14_9	L14_5
events.vec.8117	G7	7237	3796	349	149	11233	L14	9	9	0.655941267107768	0.344058732892232	0	0	0.913049421883479	1.22183066280126	37	L14_9	L14_9
events.vec.8215	G8	6820	3624	669	131	10982	L14	13	9	0.653006510915358	0.346993489084642	4	-4	0.759229138731971	1.23225264823842	37	L14_9	L14_13
events.vec.8313	G9	10588	624	905	52	12065	L14	1	9	0.944345344273992	0.0556546557260078	-8	8	1.53538596934776	0.197642316246579	37	L14_9	L14_1
events.vec.7313	G10	9588	679	466	42	10691	L14	5	9	0.933865783578455	0.0661342164215448	-4	4	2.42807633647682	0.23485761516621	37	L14_9	L14_5
events.vec.7413	G11	7738	3121	312	128	11043	L14	9	9	0.712588636154342	0.287411363845658	0	0	0.991900761405463	1.02066299620463	37	L14_9	L14_9
events.vec.7513	G12	7691	2786	463	102	10838	L14	13	9	0.734084184403932	0.265915815596068	4	-4	0.853495476332242	0.944327424820365	37	L14_9	L14_13
events.vec.8413	H1	11453	498	307	58	12200	L14	1	13	0.958329846874739	0.0416701531252615	-12	12	1.55812300004494	0.297838559621603	37	L14_13	L14_1
events.vec.8813	H2	10617	281	201	29	11070	L14	5	13	0.974215452376583	0.0257845476234171	-8	8	2.53298656845683	0.184295759642832	37	L14_13	L14_5
events.vec.8913	H3	9910	1058	63	74	10957	L14	9	13	0.903537563822028	0.0964624361779723	-4	4	1.25769560731444	0.689467901941092	37	L14_13	L14_9
events.vec.9013	H4	9030	1584	201	95	10720	L14	13	13	0.850763143018655	0.149236856981345	0	0	0.989154254271565	1.06667451862166	37	L14_13	L14_13
events.vec.9115	H5	11376	332	631	42	12297	L14	1	13	0.971643320806286	0.0283566791937137	-12	12	1.57976902308272	0.20268014041896	37	L14_13	L14_1
events.vec.9214	H6	10572	217	264	19	11034	L14	5	13	0.979886921864862	0.0201130781351376	-8	8	2.54773254277101	0.143758776295319	37	L14_13	L14_5
events.vec.9313	H7	9497	1279	83	75	10784	L14	9	13	0.881310319227914	0.118689680772086	-4	4	1.22675598841197	0.848337740848755	37	L14_13	L14_9
events.vec.9413	H8	8907	1599	346	120	10732	L14	13	13	0.8478012564249	0.1521987435751	0	0	0.985710566390956	1.08784468409224	37	L14_13	L14_13
events.vec.9513	H9	11089	298	592	34	11945	L14	1	13	0.97382980591903	0.0261701940809695	-12	12	1.58332397105239	0.187052178250061	37	L14_13	L14_1
events.vec.8513	H10	10253	243	205	22	10679	L14	5	13	0.976848323170732	0.0231516768292683	-8	8	2.53983210384819	0.165477243602302	37	L14_13	L14_5
events.vec.8613	H11	9266	1548	95	64	10845	L14	9	13	0.856852228592565	0.143147771407435	-4	4	1.19271110263516	1.02315261287549	37	L14_13	L14_9
events.vec.8713	H12	9116	1223	177	70	10446	L14	13	13	0.881710029983557	0.118289970016443	0	0	1.02513517933748	0.845480797286098	37	L14_13	L14_13
events.vec21	A1	6725	4699	479	311	11592	L15	1	1	0.588672969187675	0.411327030812325	0	0	1.00108160413747	0.998456115936641	37	L15_1	L15_1
events.vec.4121	A2	6969	4508	430	291	11616	L15	5	1	0.607214428857715	0.392785571142285	4	-4	1.00886388272033	0.953448537005143	37	L15_1	L15_5
events.vec.5121	A3	3361	7206	962	275	11254	L15	9	1	0.318065676161635	0.681934323838365	8	-8	0.336591824336594	1.65532883885328	37	L15_1	L15_9
events.vec.6121	A4	3677	7412	660	252	11497	L15	13	1	0.33158986382902	0.66841013617098	12	-12	0.371695364501471	1.62250019673145	37	L15_1	L15_13
events.vec.7121	A5	6840	4454	727	280	11741	L15	1	1	0.605631308659465	0.394368691340535	0	0	1.02992050548087	0.957291406366498	37	L15_1	L15_1
events.vec.8121	A6	8670	3444	587	217	12484	L15	5	1	0.715700842000991	0.284299157999009	4	-4	1.18910996842686	0.690108385289331	37	L15_1	L15_5
events.vec.971	A7	2588	8231	1586	191	12214	L15	9	1	0.239208799334504	0.760791200665496	8	-8	0.253141826358058	1.84674619062863	37	L15_1	L15_9
events.vec.1021	A8	4067	7319	610	256	11740	L15	13	1	0.357193044089232	0.642806955910768	12	-12	0.400395226763014	1.56035098210835	37	L15_1	L15_13
events.vec.1121	A9	6775	5115	824	284	12430	L15	1	1	0.569806560134567	0.430193439865433	0	0	0.968997890381662	1.04425247769686	37	L15_1	L15_1
events.vec.1131	A10	6812	4522	536	229	11641	L15	5	1	0.601023469207694	0.398976530792306	4	-4	0.998577836649204	0.968476485724861	37	L15_1	L15_5
events.vec.2121	A11	3428	8172	1314	270	12644	L15	9	1	0.29551724137931	0.70448275862069	8	-8	0.312730026701251	1.71006295775801	37	L15_1	L15_9
events.vec.3121	A12	3872	7176	767	249	11566	L15	13	1	0.350470673425054	0.649529326574946	12	-12	0.392859791314287	1.57666887906247	37	L15_1	L15_13
events.vec.1221	B1	8575	4757	723	309	13746	L15	1	5	0.643189318931893	0.356810681068107	-4	4	1.09379065943684	0.896237765635262	37	L15_5	L15_1
events.vec.1621	B2	7305	4508	205	237	11781	L15	5	5	0.618386523321764	0.381613476678236	0	0	1.02742589650568	0.958537476094005	37	L15_5	L15_5
events.vec.1721	B3	4955	5851	1507	329	11984	L15	9	5	0.458541550990191	0.541458449009809	4	-4	0.485249898840031	1.36003638980824	37	L15_5	L15_9
events.vec.1821	B4	3207	8285	427	220	11699	L15	13	5	0.279063696484511	0.720936303515489	8	-8	0.312816203686562	1.81084921531465	37	L15_5	L15_13
events.vec.1921	B5	7972	5194	1067	299	13934	L15	1	5	0.605499012608233	0.394500987391767	-4	4	1.02969552633265	0.990908350676346	37	L15_5	L15_1
events.vec.2021	B6	7051	4821	393	220	12045	L15	5	5	0.59391846361186	0.40608153638814	0	0	0.986773137696897	1.01999639626475	37	L15_5	L15_5
events.vec.2131	B7	3913	6593	2317	321	12502	L15	9	5	0.372453835903293	0.627546164096707	4	-4	0.394147893041259	1.57627168071142	37	L15_5	L15_9
events.vec.2221	B8	5138	6345	357	223	11617	L15	13	5	0.447444047722721	0.552555952277279	8	-8	0.501562009440878	1.38791112019129	37	L15_5	L15_13
events.vec.2321	B9	7427	4972	1099	308	13190	L15	1	5	0.598999919348335	0.401000080651665	-4	4	1.01864334108447	1.00723278582069	37	L15_5	L15_1
events.vec.1321	B10	6853	4697	300	273	11577	L15	5	5	0.593333333333333	0.406666666666667	0	0	0.985800965797421	1.02146612764124	37	L15_5	L15_5
events.vec.1421	B11	3710	7108	1602	312	12108	L15	9	5	0.342946940284711	0.657053059715289	4	-4	0.362922329985781	1.65038715875952	37	L15_5	L15_9
events.vec.1521	B12	3908	8799	371	268	12810	L15	13	5	0.307547021326828	0.692452978673172	8	-8	0.34474456146935	1.73930474434163	37	L15_5	L15_13
events.vec.2421	C1	11652	227	490	29	12340	L15	1	9	0.980890647360889	0.019109352639111	-8	8	1.66807656226937	0.347187758941914	37	L15_9	L15_1
events.vec.2821	C2	11018	257	407	16	11666	L15	5	9	0.977206208425721	0.0227937915742794	-4	4	1.6235912764876	0.414128388539241	37	L15_9	L15_5
events.vec.2921	C3	10219	410	994	50	11573	L15	9	9	0.961426286574466	0.0385737134255339	0	0	1.01742580862075	0.700825473850367	37	L15_9	L15_9
events.vec.3021	C4	12449	2052	644	135	15010	L15	13	9	0.858492517757396	0.141507482242604	4	-4	0.962326428271522	2.57097488131382	37	L15_9	L15_13
events.vec.3131	C5	13385	123	949	13	14444	L15	1	9	0.990894284868226	0.00910571513177376	-8	8	1.68508848231196	0.165436940218142	37	L15_9	L15_1
events.vec.3221	C6	11304	214	462	20	11960	L15	5	9	0.981420385483591	0.0185796145164091	-4	4	1.63059297280281	0.337563226121762	37	L15_9	L15_5
events.vec.3321	C7	10970	721	831	68	12454	L15	9	9	0.938328628859807	0.0616713711401933	0	0	0.992982797850454	1.1204746461801	37	L15_9	L15_9
events.vec.3421	C8	11508	685	629	57	12765	L15	13	9	0.943820224719101	0.0561797752808989	4	-4	1.05797444590079	1.02070073466094	37	L15_9	L15_13
events.vec.3521	C9	12107	167	864	18	13120	L15	1	9	0.986394003584813	0.0136059964151866	-8	8	1.67743542358143	0.247200179554596	37	L15_9	L15_1
events.vec.2521	C10	11323	226	387	19	11917	L15	5	9	0.980431206165036	0.0195687938349641	-4	4	1.62894948865521	0.355535103939218	37	L15_9	L15_5
events.vec.2621	C11	9888	686	1165	59	11680	L15	9	9	0.935123888783809	0.0648761112161907	0	0	0.989591393528799	1.17869987996953	37	L15_9	L15_9
events.vec.2721	C12	10253	1613	574	104	12336	L15	13	9	0.864065396932412	0.135934603067588	4	-4	0.968573342252428	2.46972417606136	37	L15_9	L15_13
events.vec.3621	D1	11124	467	532	47	12076	L15	1	13	0.959710119920628	0.0402898800793719	-12	12	1.63205752029496	0.373404181738829	37	L15_13	L15_1
events.vec.4021	D2	13283	412	232	49	13878	L15	5	13	0.969916027747353	0.030083972252647	-8	8	1.61147891611641	0.278816442747486	37	L15_13	L15_5
events.vec.4131	D3	9721	477	2079	71	12206	L15	9	13	0.95322612276917	0.0467738772308296	-4	4	1.00874801563034	0.433497476778855	37	L15_13	L15_9
events.vec.4221	D4	10645	1253	300	115	12083	L15	13	13	0.89468818288788	0.10531181711212	0	0	1.00289992707722	0.976023577600912	37	L15_13	L15_13
events.vec.4321	D5	11715	522	864	52	13049	L15	1	13	0.957342485903408	0.0426575140965923	-12	12	1.62803118481833	0.395347271197411	37	L15_13	L15_1
events.vec.4421	D6	12118	460	337	46	12869	L15	5	13	0.963428207982191	0.0365717920178089	-8	8	1.60069964815504	0.33894516554107	37	L15_13	L15_5
events.vec.4521	D7	9320	1205	2242	153	12614	L15	9	13	0.885510688836105	0.114489311163895	-4	4	0.93708840834945	1.06108003967191	37	L15_13	L15_9
events.vec.4621	D8	11363	827	262	69	12383	L15	13	13	0.932157506152584	0.0678424938474159	0	0	1.04490113184167	0.628760146525877	37	L15_13	L15_13
events.vec.4721	D9	10910	482	849	46	12195	L15	1	13	0.957689606741573	0.042310393258427	-12	12	1.62862148928905	0.39213017617791	37	L15_13	L15_1
events.vec.3721	D10	10969	634	244	65	11782	L15	5	13	0.945358958889942	0.0546410411100577	-8	8	1.57067827196452	0.506409877737638	37	L15_13	L15_5
events.vec.3821	D11	9690	822	2521	102	12931	L15	9	13	0.921803652968036	0.0781963470319635	-4	4	0.97549530328753	0.72471903418212	37	L15_13	L15_9
events.vec.3921	D12	9948	1763	246	134	11823	L15	13	13	0.849457774741696	0.150542225258304	0	0	0.952198941081113	1.39521627587321	37	L15_13	L15_13
events.vec.4821	E1	4876	2879	4603	130	12228	L16	1	1	0.628755641521599	0.371244358478401	0	0	1.05066904223407	0.92449055635263	37	L16_1	L16_1
events.vec.5221	E2	9979	2974	1670	198	14425	L16	5	1	0.770400679379294	0.229599320620706	4	-4	1.24851134602214	0.571759270710026	37	L16_1	L16_5
events.vec.5321	E3	7933	2420	948	117	11184	L16	9	1	0.766251328117454	0.233748671882546	8	-8	0.913161054208987	0.582092184783883	37	L16_1	L16_9
events.vec.5421	E4	575	10375	1966	41	12875	L16	13	1	0.0525114155251142	0.947488584474886	12	-12	0.0582536490866339	2.3594816421969	37	L16_1	L16_13
events.vec.5521	E5	4995	3276	4654	152	12773	L16	1	1	0.603917301414581	0.396082698585419	0	0	1.00916345041502	0.986344185478549	37	L16_1	L16_1
events.vec.5621	E6	7438	3213	1917	177	12391	L16	5	1	0.698338184208056	0.301661815791944	4	-4	1.13172686587806	0.751212762006361	37	L16_1	L16_5
events.vec.5721	E7	7652	3277	1807	168	12568	L16	9	1	0.700155549455577	0.299844450544423	8	-8	0.834393045976065	0.746687071661427	37	L16_1	L16_9
events.vec.5821	E8	480	10178	2190	32	12816	L16	13	1	0.0450365922311878	0.954963407768812	12	-12	0.0499614381684055	2.37809580666249	37	L16_1	L16_13
events.vec.5921	E9	4402	3422	4529	124	12229	L16	1	1	0.562627811860941	0.437372188139059	0	0	0.940167507350913	1.08916525816882	37	L16_1	L16_1
events.vec.4921	E10	8323	3398	2003	188	13536	L16	5	1	0.710092995478201	0.289907004521798	4	-4	1.15077671309906	0.721940365637839	37	L16_1	L16_5
events.vec.5021	E11	6211	3642	1833	163	11523	L16	9	1	0.630366385872323	0.369633614127677	8	-8	0.751223537680897	0.920479403302261	37	L16_1	L16_9
events.vec.5131	E12	738	9344	2803	56	12829	L16	13	1	0.0731997619519937	0.926800238048006	12	-12	0.0812043096407713	2.30796252692578	37	L16_1	L16_13
events.vec.6021	F1	4248	3865	4628	125	12616	L16	1	5	0.523604092197707	0.476395907802293	-4	4	0.874957731954295	1.24403352108015	37	L16_5	L16_1
events.vec.6421	F2	6171	4543	1558	203	12069	L16	5	5	0.575975359342916	0.424024640657084	0	0	0.93342567110428	1.1072741350253	37	L16_5	L16_5
events.vec.6521	F3	6091	4796	1067	192	11762	L16	9	5	0.55947460273721	0.44052539726279	4	-4	0.666740009826584	1.15036328420667	37	L16_5	L16_9
events.vec.6621	F4	560	10420	2086	36	13030	L16	13	5	0.0510018214936248	0.948998178506375	8	-8	0.0565789777776573	2.47816055127805	37	L16_5	L16_13
events.vec.6721	F5	4087	4822	4563	154	13318	L16	1	5	0.458749579077338	0.541250420922663	-4	4	0.766583946202115	1.41339095466364	37	L16_5	L16_1
events.vec.6821	F6	6957	3264	2083	213	12091	L16	5	5	0.680657469914881	0.319342530085119	0	0	1.10307350017933	0.833913150020813	37	L16_5	L16_5
events.vec.6921	F7	7577	3219	790	174	11412	L16	9	5	0.701834012597258	0.298165987402742	4	-4	0.836393312880233	0.778613915652925	37	L16_5	L16_9
events.vec.7021	F8	442	11193	2442	33	14044	L16	13	5	0.0379888268156425	0.962011173184357	8	-8	0.0421429848043795	2.5121419548206	37	L16_5	L16_13
events.vec.7131	F9	3686	4872	4070	138	12490	L16	1	5	0.430708109371348	0.569291890628652	-4	4	0.719725831263332	1.48661687395319	37	L16_5	L16_1
events.vec.6131	F10	7352	5014	1914	203	14077	L16	5	5	0.594533398026848	0.405466601973152	0	0	0.963500828716387	1.05881271495388	37	L16_5	L16_5
events.vec.6221	F11	6333	4136	921	206	11184	L16	9	5	0.604928837520298	0.395071162479702	4	-4	0.720908969056663	1.03166664802843	37	L16_5	L16_9
events.vec.6321	F12	1021	9535	1196	70	11682	L16	13	5	0.0967222432739674	0.903277756726033	8	-8	0.107299023692458	2.35876880932322	37	L16_5	L16_13
events.vec.7221	G1	5938	1787	5565	98	13192	L16	1	9	0.768673139158576	0.231326860841424	-8	8	1.28447526761961	1.43788083834011	37	L16_9	L16_1
events.vec.7621	G2	10250	1386	1367	94	12909	L16	5	9	0.88088690271571	0.11911309728429	-4	4	1.42756532028108	0.740382848569539	37	L16_9	L16_5
events.vec.7721	G3	9872	1528	428	113	11715	L16	9	9	0.865964912280702	0.134035087719298	0	0	1.03199225004805	0.833134913929994	37	L16_9	L16_9
events.vec.7821	G4	2089	10064	616	106	12663	L16	13	9	0.171891713980087	0.828108286019913	4	-4	0.190688433876003	5.14735310982737	37	L16_9	L16_13
events.vec.7921	G5	7530	1355	7273	71	16087	L16	1	9	0.847495779403489	0.152504220596511	-8	8	1.41619020179033	0.947935297112067	37	L16_9	L16_1
events.vec.8021	G6	9785	1141	1438	88	12276	L16	5	9	0.895570199524071	0.104429800475929	-4	4	1.45136107118439	0.649114454369195	37	L16_9	L16_5
events.vec.8131	G7	8375	2107	571	128	10925	L16	9	9	0.798988742606373	0.201011257393627	0	0	0.952175057617273	1.24944519735251	37	L16_9	L16_9
events.vec.8221	G8	1478	10290	752	75	12445	L16	13	9	0.125594833446635	0.874405166553365	4	-4	0.139328892232878	5.43512512710126	37	L16_9	L16_13
events.vec.8321	G9	5247	1649	5394	63	12227	L16	1	9	0.760875870069606	0.239124129930394	-8	8	1.27144580322241	1.48634708118641	37	L16_9	L16_1
events.vec.7321	G10	9272	1205	1588	83	11982	L16	5	9	0.884986160160351	0.115013839839649	-4	4	1.43420857692258	0.71490269589884	37	L16_9	L16_5
events.vec.7421	G11	9073	1571	406	95	10955	L16	9	9	0.852405110860579	0.147594889139421	0	0	1.01583269233468	0.917419888717498	37	L16_9	L16_9
events.vec.7521	G12	3060	8828	432	146	12174	L16	13	9	0.257402422611036	0.742597577388964	4	-4	0.285549918068033	4.61583589230194	37	L16_9	L16_13
events.vec.8421	H1	6289	55	6515	5	12854	L16	1	13	0.991330390920555	0.00866960907944514	-12	12	1.65654203888403	0.0879512056800816	37	L16_13	L16_1
events.vec.8821	H2	11947	30	580	6	12551	L16	5	13	0.997495199131669	0.00250480086833097	-8	8	1.61654072621263	0.0254106332061195	37	L16_13	L16_5
events.vec.8921	H3	10793	51	120	5	10959	L16	9	13	0.995296938399115	0.00470306160088528	-4	4	1.18612049097838	0.0477114866881666	37	L16_13	L16_9
events.vec.9021	H4	12167	948	19	41	13093	L16	13	13	0.927716355318338	0.0722836446816622	0	0	1.02916408697455	0.733301079950157	37	L16_13	L16_13
events.vec.9121	H5	6870	28	6091	3	12986	L16	1	13	0.995940852420992	0.00405914757900841	-12	12	1.6642462547177	0.0411791258793438	37	L16_13	L16_1
events.vec.9221	H6	11545	47	568	7	12153	L16	5	13	0.995945479641132	0.00405452035886818	-8	8	1.61402925079616	0.0411321837869668	37	L16_13	L16_5
events.vec.9321	H7	10626	113	190	18	10911	L16	9	13	0.989477604991154	0.0105223950088463	-4	4	1.17918544442824	0.10674729612253	37	L16_13	L16_9
events.vec.9421	H8	15874	2105	72	104	17947	L16	13	13	0.882918961010067	0.117081038989933	0	0	0.97946800352425	1.18776042230733	37	L16_13	L16_13
events.vec.9521	H9	6946	41	6035	4	13018	L16	1	13	0.994131959353084	0.0058680406469157	-12	12	1.66122354156548	0.05952993325842	37	L16_13	L16_1
events.vec.8521	H10	14822	71	921	7	15807	L16	5	13	0.995232659638756	0.00476734036124354	-8	8	1.61287405469567	0.0483635800433945	37	L16_13	L16_5
events.vec.8621	H11	10801	127	255	12	11171	L16	9	13	0.988378477306003	0.0116215226939971	-4	4	1.17787558621481	0.117897695664138	37	L16_13	L16_9
events.vec.8721	H12	11209	1334	37	55	12525	L16	13	13	0.893645858247628	0.106354141752372	0	0	0.991367909501197	1.07893849774251	37	L16_13	L16_13
events.vec31	A1	7769	3634	724	190	11937	L17	1	1	0.681311935455582	0.318688064544418	0	0	1.01198729095222	0.97530180503697	37	L17_1	L17_1
events.vec.4141	A2	9488	3363	463	182	13132	L17	5	1	0.738308302855809	0.261691697144191	4	-4	1.02693971296265	0.800872115975791	37	L17_1	L17_5
events.vec.5141	A3	6000	4937	781	143	11575	L17	9	1	0.548596507268904	0.451403492731096	8	-8	1.03158943372777	1.38145945907952	37	L17_1	L17_9
events.vec.6141	A4	4427	6248	913	150	11438	L17	13	1	0.414707259953162	0.585292740046838	12	-12	0.523640518038797	1.79120942812451	37	L17_1	L17_13
events.vec.7141	A5	6835	3899	699	147	11286	L17	1	1	0.636761691820384	0.363238308179616	0	0	0.945814546836855	1.11164181229253	37	L17_1	L17_1
events.vec.8141	A6	8858	4107	569	178	13356	L17	5	1	0.683224064789819	0.316775935210181	4	-4	0.950321054592634	0.969449991308673	37	L17_1	L17_5
events.vec.981	A7	4547	6562	685	128	11666	L17	9	1	0.40930776847601	0.59069223152399	8	-8	0.769668715545757	1.80773384296721	37	L17_1	L17_9
events.vec.1031	A8	3474	7257	628	114	11245	L17	13	1	0.323734973441431	0.676265026558569	12	-12	0.408772079898706	2.06961783155835	37	L17_1	L17_13
events.vec.1141	A9	7989	3397	668	136	11918	L17	1	1	0.701651150535746	0.298348849464254	0	0	1.04219816221093	0.913056382670504	37	L17_1	L17_1
events.vec.1151	A10	9723	3686	403	143	13669	L17	5	1	0.725110000745768	0.274889999254232	4	-4	1.00858171735559	0.841263738077322	37	L17_1	L17_5
events.vec.2141	A11	4893	6478	337	156	11552	L17	9	1	0.430305162254859	0.569694837745141	8	-8	0.809152542495213	1.74347415353435	37	L17_1	L17_9
events.vec.3141	A12	4774	5774	677	133	11092	L17	13	1	0.452597648843383	0.547402351156617	12	-12	0.57148376744178	1.67525100736905	37	L17_1	L17_13
events.vec.1231	B1	6102	5393	902	142	12255	L17	1	5	0.530839495432797	0.469160504567203	-4	4	0.788482917966585	1.66925544837727	37	L17_5	L17_1
events.vec.1631	B2	9882	3567	556	160	13845	L17	5	5	0.734775819763551	0.265224180236449	0	0	1.02202625450799	0.943657668519003	37	L17_5	L17_5
events.vec.1731	B3	4709	6375	882	120	11846	L17	9	5	0.424846625766871	0.575153374233129	4	-4	0.798888225296662	2.04637409638069	37	L17_5	L17_9
events.vec.1831	B4	4416	6453	814	94	11589	L17	13	5	0.406293127242617	0.593706872757383	8	-8	0.513016202438692	2.11238674705477	37	L17_5	L17_13
events.vec.1931	B5	7394	4216	1404	134	12880	L17	1	5	0.636864771748493	0.363135228251507	-4	4	0.945967656700002	1.29202149873151	37	L17_5	L17_1
events.vec.2031	B6	9821	3753	882	141	14315	L17	5	5	0.723515544423162	0.276484455576838	0	0	1.00636393040679	0.983721305119259	37	L17_5	L17_5
events.vec.2151	B7	6212	5467	677	143	12213	L17	9	5	0.531894854011474	0.468105145988526	4	-4	1.00018338429461	1.66550052220531	37	L17_5	L17_9
events.vec.2231	B8	4365	6693	778	115	11721	L17	13	5	0.394736842105263	0.605263157894737	8	-8	0.498424369306542	2.15350357539122	37	L17_5	L17_13
events.vec.2331	B9	7928	4033	1692	144	13509	L17	1	5	0.662820834378396	0.337179165621604	-4	4	0.984521517476063	1.19967080309195	37	L17_5	L17_1
events.vec.1331	B10	9500	4100	1017	171	14446	L17	5	5	0.698529411764706	0.301470588235294	0	0	0.971609815085219	1.07262102636174	37	L17_5	L17_5
events.vec.1431	B11	6022	5653	712	101	12286	L17	9	5	0.515802997858672	0.484197002141328	4	-4	0.969924006853546	1.72275474180836	37	L17_5	L17_9
events.vec.1531	B12	5101	6322	406	114	11715	L17	13	5	0.446555195657883	0.553444804342117	8	-8	0.563854112449394	1.96913582032316	37	L17_5	L17_13
events.vec.2431	C1	8608	3593	964	153	13012	L17	1	9	0.705515941316286	0.294484058683714	-8	8	1.04793873264359	0.628967064935389	37	L17_9	L17_1
events.vec.2831	C2	10959	2766	613	113	14225	L17	5	9	0.798469945355191	0.201530054644809	-4	4	1.11062071673939	0.430433373992423	37	L17_9	L17_5
events.vec.2931	C3	6185	5628	678	124	12367	L17	9	9	0.523575721662575	0.476424278337425	0	0	0.984539957996414	1.01755993634851	37	L17_9	L17_9
events.vec.3031	C4	4188	6935	798	131	11790	L17	13	9	0.376517126674458	0.623482873325542	4	-4	0.475418788869432	1.33165168473256	37	L17_9	L17_13
events.vec.3151	C5	8107	3284	1488	144	12735	L17	1	9	0.711702221051708	0.288297778948293	-8	8	1.05712752876579	0.61575424035857	37	L17_9	L17_1
events.vec.3231	C6	10422	2959	268	120	13529	L17	5	9	0.778865555638592	0.221134444361408	-4	4	1.08335226225974	0.47230496295046	37	L17_9	L17_5
events.vec.3331	C7	6891	4665	470	119	11907	L17	9	9	0.596313603322949	0.403686396677051	0	0	1.12131740582621	0.862204389627117	37	L17_9	L17_9
events.vec.3431	C8	4313	6778	649	119	11621	L17	13	9	0.388873861689658	0.611126138310342	4	-4	0.491021330106251	1.30525983388184	37	L17_9	L17_13
events.vec.3531	C9	8289	2763	1376	121	12307	L17	1	9	0.75	0.25	-8	8	1.11401316888224	0.533956802064896	37	L17_9	L17_1
events.vec.2531	C10	10406	2795	617	117	13701	L17	5	9	0.788273615635179	0.211726384364821	-4	4	1.09643827306994	0.452210972432811	37	L17_9	L17_5
events.vec.2631	C11	5794	6391	725	126	12784	L17	9	9	0.475502667213787	0.524497332786213	0	0	0.894142636177372	1.12023567402437	37	L17_9	L17_9
events.vec.2731	C12	3619	8040	684	110	12233	L17	13	9	0.310403979758127	0.689596020241873	4	-4	0.391939366531002	1.47285794274012	37	L17_9	L17_13
events.vec.3631	D1	10776	919	711	63	12343	L17	1	13	0.921419410004275	0.0785805899957247	-12	12	1.36863114241129	0.377735703276295	37	L17_13	L17_1
events.vec.4031	D2	13789	487	212	37	14451	L17	5	13	0.965886803026058	0.0341131969739423	-8	8	1.34348687725338	0.163981620024181	37	L17_13	L17_5
events.vec.4151	D3	10575	1098	225	43	11855	L17	9	13	0.905936777178103	0.0940632228218967	-4	4	1.70353765395782	0.452160484249319	37	L17_13	L17_9
events.vec.4231	D4	9285	1219	270	37	10737	L17	13	13	0.883948971820259	0.116051028179741	0	0	1.11614032890599	0.557855530835244	37	L17_13	L17_13
events.vec.4331	D5	10374	860	1251	46	12439	L17	1	13	0.923446679722272	0.0765533202777283	-12	12	1.37164234929492	0.36799064851532	37	L17_13	L17_1
events.vec.4431	D6	13420	453	206	32	14047	L17	5	13	0.967346644561378	0.0326533554386218	-8	8	1.34551742362737	0.156964183923915	37	L17_13	L17_5
events.vec.4531	D7	10182	1158	254	53	11541	L17	9	13	0.897883597883598	0.102116402116402	-4	4	1.6883943299336	0.490871994872815	37	L17_13	L17_9
events.vec.4631	D8	9148	1496	250	45	10849	L17	13	13	0.85945133408493	0.14054866591507	0	0	1.0852077724904	0.675615303561126	37	L17_13	L17_13
events.vec.4731	D9	10341	861	972	52	12122	L17	1	13	0.923138725227638	0.0768612747723621	-12	12	1.37118492881167	0.369470981096354	37	L17_13	L17_1
events.vec.3731	D10	13763	457	367	29	14558	L17	5	13	0.967862165963432	0.0321378340365682	-8	8	1.34623448098485	0.154486080369725	37	L17_13	L17_5
events.vec.3831	D11	10062	1431	238	55	11676	L17	9	13	0.87548942834769	0.12451057165231	-4	4	1.64628398405233	0.598520427894189	37	L17_13	L17_9
events.vec.3931	D12	6845	3977	135	126	10831	L17	13	13	0.632507854370726	0.367492145629274	0	0	0.798651898603614	1.76652916560363	37	L17_13	L17_13
events.vec.4831	E1	8168	2905	1113	138	12048	L18	1	1	0.737650139980132	0.262349860019868	0	0	1.03647383410958	0.909963870452366	37	L18_1	L18_1
events.vec.5231	E2	9005	2883	1281	119	13050	L18	5	1	0.757486541049798	0.242513458950202	4	-4	1.22158654104558	0.841161057705174	37	L18_1	L18_5
events.vec.5331	E3	8776	2902	1288	109	12857	L18	9	1	0.751498544271279	0.248501455728721	8	-8	1.04978490016688	0.861930501700397	37	L18_1	L18_9
events.vec.5431	E4	9610	2229	1064	96	12807	L18	13	1	0.811723963172565	0.188276036827435	12	-12	1.24590370397119	0.653037860100059	37	L18_1	L18_13
events.vec.5531	E5	7513	3226	1441	123	12057	L18	1	1	0.699599590278424	0.300400409721576	0	0	0.983008923033483	1.04194269246044	37	L18_1	L18_1
events.vec.5631	E6	9677	2703	1585	126	13839	L18	5	1	0.781663974151858	0.218336025848142	4	-4	1.26057710427535	0.757301319409575	37	L18_1	L18_5
events.vec.5731	E7	9240	2055	1480	77	12698	L18	9	1	0.818061088977424	0.181938911022576	8	-8	1.14276758773409	0.631057457577657	37	L18_1	L18_9
events.vec.5831	E8	9322	2354	1203	102	12777	L18	13	1	0.798389859540939	0.201610140459061	12	-12	1.22543737569027	0.699287370386548	37	L18_1	L18_13
events.vec.5931	E9	7801	3378	1404	137	12446	L18	1	1	0.697826281420521	0.302173718579479	0	0	0.980517242856941	1.04809343708719	37	L18_1	L18_1
events.vec.4931	E10	8974	2957	1520	111	13340	L18	5	1	0.752158243231917	0.247841756768083	4	-4	1.21299367959092	0.859642327353708	37	L18_1	L18_5
events.vec.5031	E11	9593	2556	1146	99	13196	L18	9	1	0.789612313770681	0.210387686229319	8	-8	1.10302686585519	0.729732401009289	37	L18_1	L18_9
events.vec.5151	E12	8819	3259	1051	142	12987	L18	13	1	0.73017055803941	0.26982944196059	12	-12	1.12072852849684	0.935906896805149	37	L18_1	L18_13
events.vec.6031	F1	6267	5415	836	198	12320	L18	1	5	0.536466358500257	0.463533641499743	-4	4	0.753790060258838	1.22009579354252	37	L18_5	L18_1
events.vec.6431	F2	8556	4163	1229	146	13802	L18	5	5	0.672694394213382	0.327305605786618	0	0	1.08484358952306	0.861521488561388	37	L18_5	L18_5
events.vec.6531	F3	5891	5958	1189	192	12846	L18	9	5	0.4971727571947	0.5028272428053	4	-4	0.694511595871997	1.32352293102262	37	L18_5	L18_9
events.vec.6631	F4	6758	5130	1083	193	12778	L18	13	5	0.568472409152086	0.431527590847914	8	-8	0.872540312102922	1.13585067242928	37	L18_5	L18_13
events.vec.6731	F5	5301	5821	1538	182	12478	L18	1	5	0.476622909548642	0.523377090451358	-4	4	0.66970389851434	1.37761346604781	37	L18_5	L18_1
events.vec.6831	F6	7193	5276	1298	183	13584	L18	5	5	0.576870639185179	0.423129360814821	0	0	0.93031013828488	1.11374516763048	37	L18_5	L18_5
events.vec.6931	F7	4081	7279	1570	168	12762	L18	9	5	0.359242957746479	0.640757042253521	4	-4	0.501834415260561	1.68657655441542	37	L18_5	L18_9
events.vec.7031	F8	6174	5685	1185	174	12870	L18	13	5	0.520617252719454	0.479382747280546	8	-8	0.799088104999776	1.26181321286942	37	L18_5	L18_13
events.vec.7151	F9	5475	5966	1431	196	12676	L18	1	5	0.478542085482038	0.521457914517962	-4	4	0.672400536839484	1.37256188343597	37	L18_5	L18_1
events.vec.6151	F10	7611	4852	867	169	13161	L18	5	5	0.610687635400786	0.389312364599214	0	0	0.984846272192055	1.02473334380813	37	L18_5	L18_5
events.vec.6231	F11	6638	5619	1132	186	13203	L18	9	5	0.541568083544097	0.458431916455903	4	-4	0.756528406942164	1.20666722502339	37	L18_5	L18_9
events.vec.6331	F12	7436	4969	862	169	13098	L18	13	5	0.599435711406691	0.400564288593309	8	-8	0.920065449608306	1.05435023437521	37	L18_5	L18_13
events.vec.7231	G1	7993	4463	272	193	12535	L18	1	9	0.64169877970456	0.35830122029544	-8	8	0.901652366746295	1.26100038886516	37	L18_9	L18_1
events.vec.7631	G2	8654	4416	468	176	13362	L18	5	9	0.66212700841622	0.33787299158378	-4	4	1.06780173390678	1.18910556157992	37	L18_9	L18_5
events.vec.7731	G3	8938	4320	647	183	13722	L18	9	9	0.674158998340625	0.325841001659375	0	0	0.941747581767952	1.146760341653	37	L18_9	L18_9
events.vec.7831	G4	8416	4286	422	187	12937	L18	13	9	0.662572823177452	0.337427176822548	4	-4	1.01697371520365	1.1875365672382	37	L18_9	L18_13
events.vec.7931	G5	6736	4824	905	159	12306	L18	1	9	0.582698961937716	0.417301038062284	-8	8	0.818751593035042	1.46864353639789	37	L18_9	L18_1
events.vec.8031	G6	9933	2698	876	153	13354	L18	5	9	0.786398543266566	0.213601456733434	-4	4	1.26821246885907	0.751746030284039	37	L18_9	L18_5
events.vec.8151	G7	9453	2737	794	151	12833	L18	9	9	0.775471698113208	0.224528301886792	0	0	1.08327352779561	0.79020181889702	37	L18_9	L18_9
events.vec.8231	G8	8173	4420	590	166	13017	L18	13	9	0.649011355514969	0.350988644485031	4	-4	0.996158409066902	1.23526461008961	37	L18_9	L18_13
events.vec.8331	G9	5995	5164	892	176	11875	L18	1	9	0.537234519222152	0.462765480777848	-8	8	0.754869404578703	1.62865047105636	37	L18_9	L18_1
events.vec.7331	G10	9111	3289	623	157	12866	L18	5	9	0.734758064516129	0.265241935483871	-4	4	1.18493268711238	0.933488821256926	37	L18_9	L18_5
events.vec.7431	G11	8367	3621	633	165	12456	L18	9	9	0.697947947947948	0.302052052052052	0	0	0.974978890436441	1.06303783944998	37	L18_9	L18_9
events.vec.7531	G12	9322	3290	153	194	12571	L18	13	9	0.739137329527434	0.260862670472566	4	-4	1.13449150004437	0.918076496181264	37	L18_9	L18_13
events.vec.8431	H1	8289	3963	157	175	12234	L18	1	13	0.676542605288932	0.323457394711068	-12	12	0.950611502712096	0.928179572372774	37	L18_13	L18_1
events.vec.8831	H2	9172	4109	273	183	13371	L18	5	13	0.690610646788645	0.309389353211355	-8	8	1.11373684613668	0.887810519270772	37	L18_13	L18_5
events.vec.8931	H3	8026	5149	419	174	13420	L18	9	13	0.609184060721063	0.390815939278937	-4	4	0.850982657574462	1.12146878484697	37	L18_13	L18_9
events.vec.9031	H4	9185	3993	154	138	13194	L18	13	13	0.696994991652755	0.303005008347245	0	0	1.06980781786397	0.86949027498901	37	L18_13	L18_13
events.vec.9131	H5	8743	3765	815	218	13105	L18	1	13	0.698992644707387	0.301007355292613	-12	12	0.982156102476673	0.863757894810612	37	L18_13	L18_1
events.vec.9231	H6	8357	3812	392	171	12390	L18	5	13	0.686745007806722	0.313254992193278	-8	8	1.10750279140838	0.89890319235804	37	L18_13	L18_5
events.vec.9331	H7	8496	3326	561	129	12254	L18	9	13	0.718660125190323	0.281339874809677	-4	4	1.00391218789174	0.807320929934271	37	L18_13	L18_9
events.vec.9431	H8	8359	4277	201	176	12661	L18	13	13	0.661522633744856	0.338477366255144	0	0	1.0153617942018	0.971280243412573	37	L18_13	L18_13
events.vec.9531	H9	8242	3123	464	146	11683	L18	1	13	0.725208974923009	0.274791025076991	-12	12	1.01899272572411	0.788528629483549	37	L18_13	L18_1
events.vec.8531	H10	9811	3215	324	156	13194	L18	5	13	0.753185935820666	0.246814064179334	-8	8	1.2146510231432	0.708247133289983	37	L18_13	L18_5
events.vec.8631	H11	9999	2422	513	110	12824	L18	9	13	0.805007648337493	0.194992351662507	-4	4	1.12453294844771	0.559541752766967	37	L18_13	L18_9
events.vec.8731	H12	7917	5366	109	258	13134	L18	13	13	0.596024994353685	0.403975005646315	0	0	0.914830387934225	1.15922948159842	37	L18_13	L18_13
events.vec41	A1	6441	4811	978	202	12028	L19	1	1	0.572431567721294	0.427568432278706	0	0	1.01397891252837	0.981877434191909	37	L19_1	L19_1
events.vec.4161	A2	5722	5508	806	160	11876	L19	5	1	0.509528049866429	0.490471950133571	4	-4	0.959480736610055	1.12633043878772	37	L19_1	L19_5
events.vec.5161	A3	4595	5775	1445	157	11658	L19	9	1	0.443105110896818	0.556894889103182	8	-8	0.77349180057296	1.27886551846932	37	L19_1	L19_9
events.vec.6161	A4	4646	5219	1781	142	11504	L19	13	1	0.470957932083122	0.529042067916878	12	-12	1.18807846572135	1.21490369496503	37	L19_1	L19_13
events.vec.7161	A5	6318	4489	972	159	11620	L19	1	1	0.584621078930323	0.415378921069677	0	0	1.03557085122802	0.953885175908974	37	L19_1	L19_1
events.vec.8161	A6	6398	5262	1038	175	12523	L19	5	1	0.548713550600343	0.451286449399657	4	-4	1.03327006600706	1.03634400383721	37	L19_1	L19_5
events.vec.991	A7	5824	4551	1182	147	11410	L19	9	1	0.561349397590361	0.438650602409639	8	-8	0.979901033896726	1.0073267703729	37	L19_1	L19_9
events.vec.1041	A8	4818	5186	2028	166	11866	L19	13	1	0.481607357057177	0.518392642942823	12	-12	1.2149436093405	1.19044812416104	37	L19_1	L19_13
events.vec.1161	A9	5730	4949	1249	152	11776	L19	1	1	0.536567094297219	0.463432905702781	0	0	0.950450236243606	1.06423738989912	37	L19_1	L19_1
events.vec.1171	A10	7262	4913	958	209	12924	L19	5	1	0.596468172484599	0.4035318275154	4	-4	1.12319571346465	0.926679252965341	37	L19_1	L19_5
events.vec.2161	A11	5059	5318	1221	153	11445	L19	9	1	0.487520477980148	0.512479522019852	8	-8	0.851024019032057	1.17686910484717	37	L19_1	L19_9
events.vec.3161	A12	5651	4727	1937	145	12170	L19	13	1	0.544517248024667	0.455482751975332	12	-12	1.37364544160131	1.04598048421098	37	L19_1	L19_13
events.vec.1241	B1	6257	6268	554	191	12888	L19	1	5	0.499560878243513	0.500439121756487	-4	4	0.884899129654048	1.06713819323184	37	L19_5	L19_1
events.vec.1641	B2	6925	5804	955	191	13493	L19	5	5	0.544033309765103	0.455966690234897	0	0	1.02445681043598	0.97230501940641	37	L19_5	L19_5
events.vec.1741	B3	5206	6443	585	143	12091	L19	9	5	0.446905313760838	0.553094686239162	4	-4	0.780125499177529	1.1794211093804	37	L19_5	L19_9
events.vec.1841	B4	4803	6060	1123	127	11859	L19	13	5	0.442143054404861	0.557856945595139	8	-8	1.11538760878958	1.18957616845532	37	L19_5	L19_13
events.vec.1941	B5	6230	5303	1571	173	12931	L19	1	5	0.540189022804127	0.459810977195873	-4	4	0.956865953572597	0.98050259082609	37	L19_5	L19_1
events.vec.2041	B6	6984	5570	517	175	12896	L19	5	5	0.556316711805002	0.443683288194998	0	0	1.04758740676019	0.946111848469673	37	L19_5	L19_5
events.vec.2171	B7	6685	4504	645	145	11689	L19	9	5	0.597461792832246	0.402538207167754	4	-4	1.04293944381737	0.85837392887282	37	L19_5	L19_9
events.vec.2241	B8	5930	4738	1354	134	11888	L19	13	5	0.555868016497938	0.444131983502062	8	-8	1.4022798538785	0.947068647965308	37	L19_5	L19_13
events.vec.2341	B9	6197	5678	786	167	12494	L19	1	5	0.521852631578947	0.478147368421053	-4	4	0.924385714741228	1.01960317779409	37	L19_5	L19_1
events.vec.1341	B10	6661	6856	41	200	13358	L19	5	5	0.492786860989865	0.507213139010135	0	0	0.927955782803832	1.08158313212392	37	L19_5	L19_5
events.vec.1441	B11	5752	5652	747	161	11990	L19	9	5	0.504384426517012	0.495615573482988	4	-4	0.880462013760097	1.05685244144752	37	L19_5	L19_9
events.vec.1541	B12	4436	7367	798	144	12457	L19	13	5	0.375836651698721	0.624163348301279	8	-8	0.948117447639161	1.33096818140423	37	L19_5	L19_13
events.vec.2441	C1	7082	4549	924	205	12350	L19	1	9	0.608890035250623	0.391109964749377	-8	8	1.07855976261147	0.915655382947068	37	L19_9	L19_1
events.vec.2841	C2	7387	5145	1103	173	13462	L19	5	9	0.589451005426109	0.410548994573891	-4	4	1.10998184502314	0.961165479601064	37	L19_9	L19_5
events.vec.2941	C3	6309	4842	1118	154	12115	L19	9	9	0.565778853914447	0.434221146085553	0	0	0.987633168018903	1.01658603880743	37	L19_9	L19_9
events.vec.3041	C4	5926	4554	1907	144	12243	L19	13	9	0.565458015267176	0.434541984732824	4	-4	1.42647239900377	1.01733717700617	37	L19_9	L19_13
events.vec.3171	C5	6955	4119	1919	141	12852	L19	1	9	0.628047679248691	0.371952320751309	-8	8	1.11249473077735	0.870804058684198	37	L19_9	L19_1
events.vec.3241	C6	6462	4999	1650	170	12941	L19	5	9	0.563825146147806	0.436174853852194	-4	4	1.06172636950406	1.02116000315113	37	L19_9	L19_5
events.vec.3341	C7	6667	4423	1285	154	12221	L19	9	9	0.60117222723174	0.39882777276826	0	0	1.049416441067	0.933724092757545	37	L19_9	L19_9
events.vec.3441	C8	5857	4602	1656	148	11967	L19	13	9	0.559996175542595	0.440003824457405	4	-4	1.41269389838209	1.03012427883266	37	L19_9	L19_13
events.vec.3541	C9	6972	4313	1647	157	12775	L19	1	9	0.617811253876828	0.382188746123172	-8	8	1.09436239836937	0.894769282888824	37	L19_9	L19_1
events.vec.2541	C10	6879	4652	1315	137	12709	L19	5	9	0.596565779203885	0.403434220796115	-4	4	1.12337951446823	0.944508576184538	37	L19_9	L19_5
events.vec.2641	C11	6479	5266	763	141	12367	L19	9	9	0.551638995317156	0.448361004682844	0	0	0.962950390914099	1.04968986843503	37	L19_9	L19_9
events.vec.2741	C12	6079	5449	1067	162	12433	L19	13	9	0.527324774462179	0.472675225537821	4	-4	1.33027424808148	1.10661362189217	37	L19_9	L19_13
events.vec.3641	D1	6449	5400	654	221	12282	L19	1	13	0.54426533884716	0.45573466115284	-12	12	0.964086552053722	0.755031423032231	37	L19_13	L19_1
events.vec.4041	D2	7132	5192	575	184	12715	L19	5	13	0.578708211619604	0.421291788380396	-8	8	1.08975233318877	0.697968720851729	37	L19_13	L19_5
events.vec.4171	D3	6345	4829	401	161	11414	L19	9	13	0.567836047968498	0.432163952031502	-4	4	0.991224240867906	0.715981011538964	37	L19_13	L19_9
events.vec.4241	D4	5412	5220	989	146	11475	L19	13	13	0.50902934537246	0.490970654627539	0	0	1.28412064530324	0.813408115794326	37	L19_13	L19_13
events.vec.4341	D5	7316	3823	1852	141	12850	L19	1	13	0.656791453451836	0.343208546548164	-12	12	1.16341012844573	0.568605505320953	37	L19_13	L19_1
events.vec.4441	D6	7232	4589	738	189	12370	L19	5	13	0.611792572540394	0.388207427459606	-8	8	1.15205274431407	0.643156712384024	37	L19_13	L19_5
events.vec.4541	D7	6001	5104	567	158	11514	L19	9	13	0.540387212967132	0.459612787032868	-4	4	0.943309088713904	0.761456448713817	37	L19_13	L19_9
events.vec.4641	D8	2218	8371	862	81	11370	L19	13	13	0.209462649919728	0.790537350080272	0	0	0.528408264920437	1.30971065242514	37	L19_13	L19_13
events.vec.4741	D9	7879	3223	1463	135	12430	L19	1	13	0.709691947396865	0.290308052603135	-12	12	1.25711562679223	0.480963421830121	37	L19_13	L19_1
events.vec.3741	D10	6697	5220	487	173	12231	L19	5	13	0.561970294537216	0.438029705462784	-8	8	1.0582335404241	0.725699008737541	37	L19_13	L19_5
events.vec.3841	D11	5149	6163	219	119	11412	L19	9	13	0.455180339462518	0.544819660537482	-4	4	0.794570524460188	0.902621631962278	37	L19_13	L19_9
events.vec.3941	D12	5369	6037	832	170	12068	L19	13	13	0.470717166403647	0.529282833596353	0	0	1.18747108977632	0.876881231780532	37	L19_13	L19_13
events.vec.4841	E1	9216	2293	993	143	12359	L20	1	1	0.800764618993831	0.199235381006169	0	0	1.06087211354567	0.812599652713839	37	L20_1	L20_1
events.vec.5241	E2	7642	3218	1348	131	12077	L20	5	1	0.703683241252302	0.296316758747698	4	-4	1.18774188120195	1.20855489640273	37	L20_1	L20_5
events.vec.5341	E3	6679	3644	1537	117	11743	L20	9	1	0.647001840550228	0.352998159449772	8	-8	1.04077531854931	1.43973515310831	37	L20_1	L20_9
events.vec.5441	E4	5736	4157	1641	102	11432	L20	13	1	0.579803901748711	0.420196098251289	12	-12	0.622478266502443	1.71380806855854	37	L20_1	L20_13
events.vec.5541	E5	7342	3032	1813	114	12073	L20	1	1	0.707730865625603	0.292269134374397	0	0	0.937618772644005	1.19204629163861	37	L20_1	L20_1
events.vec.5641	E6	7384	3020	1188	130	11462	L20	5	1	0.709727028066128	0.290272971933872	4	-4	1.19794314549107	1.18390476126514	37	L20_1	L20_5
events.vec.5741	E7	2613	7317	2111	90	11951	L20	9	1	0.263141993957704	0.736858006042296	8	-8	0.423293529353984	3.00534250887317	37	L20_1	L20_9
events.vec.5841	E8	4943	5292	1496	125	11606	L20	13	1	0.48295065950171	0.51704934049829	12	-12	0.51849649239361	2.10883284084879	37	L20_1	L20_13
events.vec.5941	E9	7837	2530	2097	121	12343	L20	1	1	0.755956400115752	0.244043599884248	0	0	1.00150911381033	0.995354055647549	37	L20_1	L20_1
events.vec.4941	E10	6805	3694	1397	116	11780	L20	5	1	0.648156967330222	0.351843032669778	4	-4	1.09401948285838	1.43502386329862	37	L20_1	L20_5
events.vec.5041	E11	7620	3143	1225	128	11860	L20	9	1	0.707981046176717	0.292018953823283	8	-8	1.13886723758747	1.19102590746827	37	L20_1	L20_9
events.vec.5171	E12	5508	4950	1078	134	11402	L20	13	1	0.526678141135972	0.473321858864028	12	-12	0.565442376828189	1.93048632322423	37	L20_1	L20_13
events.vec.6041	F1	7504	3669	1451	163	12461	L20	1	5	0.671619081714848	0.328380918285152	-4	4	0.889777017885355	0.805753141138852	37	L20_5	L20_1
events.vec.6441	F2	6186	4133	2023	157	12185	L20	5	5	0.59947669347805	0.40052330652195	0	0	1.01185239878841	0.982769991675161	37	L20_5	L20_5
events.vec.6541	F3	6457	4050	1582	138	11951	L20	9	5	0.614542685828495	0.385457314171505	4	-4	0.988561112996782	0.945802342263195	37	L20_5	L20_9
events.vec.6641	F4	5428	4368	1891	118	11569	L20	13	5	0.554103715802368	0.445896284197632	8	-8	0.594886511516973	1.0941023415447	37	L20_5	L20_13
events.vec.6741	F5	8102	2512	1526	111	12029	L20	1	5	0.763331449029583	0.236668550970416	-4	4	1.01127975494898	0.580717141997882	37	L20_5	L20_1
events.vec.6841	F6	6240	4064	1548	142	11710	L20	5	5	0.605590062111801	0.394409937888199	0	0	1.02217110973086	0.967769528172872	37	L20_5	L20_5
events.vec.6941	F7	8705	1686	1291	80	11602	L20	9	5	0.837744201713021	0.162255798286979	4	-4	1.34760588572548	0.398129464466014	37	L20_5	L20_9
events.vec.7041	F8	1057	8420	2679	43	12113	L20	13	5	0.11153318560726	0.88846681439274	8	-8	0.119742181494308	2.18004423105041	37	L20_5	L20_13
events.vec.7171	F9	7361	3351	2075	204	12583	L20	1	5	0.687173263629574	0.312826736370426	-4	4	0.910383569986874	0.767587613735239	37	L20_5	L20_1
events.vec.6171	F10	5929	4431	1719	115	11964	L20	5	5	0.572297297297297	0.427702702702703	0	0	0.965976491480726	1.04946048015197	37	L20_5	L20_5
events.vec.6241	F11	5273	4863	1482	145	11473	L20	9	5	0.520224940805051	0.479775059194949	4	-4	0.836840399129652	1.17723119542141	37	L20_5	L20_9
events.vec.6341	F12	5373	4948	1127	116	11332	L20	13	5	0.520589090204438	0.479410909795563	8	-8	0.558905163371923	1.17633767662643	37	L20_5	L20_13
events.vec.7241	G1	7937	2946	1490	141	12232	L20	1	9	0.729302582008637	0.270697417991363	-8	8	0.966197498288543	0.71547528511073	37	L20_9	L20_1
events.vec.7641	G2	7853	3138	1318	117	12192	L20	5	9	0.714493676644527	0.285506323355473	-4	4	1.20598873733927	0.754616426042863	37	L20_9	L20_5
events.vec.7741	G3	6095	4040	1255	133	11257	L20	9	9	0.601381351751357	0.398618648248643	0	0	0.967389625053225	1.05358149746095	37	L20_9	L20_9
events.vec.7841	G4	5934	4058	1665	101	11556	L20	13	9	0.593875100080064	0.406124899919936	4	-4	0.637585124387488	1.07342113093245	37	L20_9	L20_13
events.vec.7941	G5	7542	2936	2029	116	12391	L20	1	9	0.719793853788891	0.280206146211109	-8	8	0.953600107789087	0.740607626913416	37	L20_9	L20_1
events.vec.8041	G6	7491	3204	1393	117	11971	L20	5	9	0.700420757363254	0.299579242636746	-4	4	1.1822351581132	0.791812295917879	37	L20_9	L20_5
events.vec.8171	G7	6616	3646	1332	150	11444	L20	9	9	0.644708633794582	0.355291366205418	0	0	1.03708643724786	0.939063968247061	37	L20_9	L20_9
events.vec.8241	G8	3919	6470	1272	112	11549	L20	13	9	0.377225912022331	0.622774087977669	4	-4	0.40499025806355	1.64604254987617	37	L20_9	L20_13
events.vec.8341	G9	8015	2504	1448	109	11858	L20	1	9	0.761954558418101	0.238045441581899	-8	8	1.0094556173454	0.629173456654668	37	L20_9	L20_1
events.vec.7341	G10	7167	3665	1482	120	12194	L20	5	9	0.661650664697194	0.338349335302807	-4	4	1.11679539758173	0.894284803080485	37	L20_9	L20_5
events.vec.7441	G11	6513	4011	1256	135	11645	L20	9	9	0.618871151653364	0.381128848346636	0	0	0.995523937698912	1.00735453429199	37	L20_9	L20_9
events.vec.7541	G12	5400	5125	960	151	11334	L20	13	9	0.513064133016627	0.486935866983373	4	-4	0.550826358983671	1.28701108730814	37	L20_9	L20_13
events.vec.8441	H1	11163	769	1152	60	13024	L20	1	13	0.935551458263493	0.0644485417365069	-12	12	1.23944094096691	0.940091710099638	37	L20_13	L20_1
events.vec.8841	H2	10317	930	1405	58	12594	L20	5	13	0.917311283008802	0.0826887169911976	-8	8	1.54832311622156	1.20615572156797	37	L20_13	L20_5
events.vec.8941	H3	10104	1043	1285	66	12366	L20	9	13	0.906432223916749	0.0935677760832511	-4	4	1.4580983043078	1.36484532090658	37	L20_13	L20_9
events.vec.9041	H4	9856	716	217	36	10753	L20	13	13	0.932273931138857	0.0677260688611426	0	0	1.0008905749176	0.987900023468371	37	L20_13	L20_13
events.vec.9141	H5	9748	857	1693	48	12250	L20	1	13	0.919189061763319	0.0808109382366808	-12	12	1.21776364685816	1.17876512136262	37	L20_13	L20_1
events.vec.9241	H6	10115	797	886	58	11740	L20	5	13	0.926961143695015	0.0730388563049853	-8	8	1.5646110466608	1.0653960737886	37	L20_13	L20_5
events.vec.9341	H7	10048	811	1175	48	11986	L20	9	13	0.925315406575191	0.0746845934248089	-4	4	1.48847403002421	1.08940195168224	37	L20_13	L20_9
events.vec.9441	H8	9642	858	122	36	10586	L20	13	13	0.918285714285714	0.0817142857142857	0	0	0.985872806061708	1.19194198234588	37	L20_13	L20_13
events.vec.9541	H9	10382	786	1403	54	12517	L20	1	13	0.929620343839542	0.0703796561604585	-12	12	1.23158325876496	1.02660711217662	37	L20_13	L20_1
events.vec.8541	H10	10682	859	715	56	12200	L20	5	13	0.925569707997574	0.0744302920024261	-8	8	1.56226245235591	1.08569253246798	37	L20_13	L20_5
events.vec.8641	H11	10109	726	1240	46	12029	L20	9	13	0.932994923857868	0.067005076142132	-4	4	1.50082739835371	0.977383117112984	37	L20_13	L20_9
events.vec.8741	H12	10004	596	105	27	10678	L20	13	13	0.94377358490566	0.0562264150943396	0	0	1.01323661902069	0.820157994185747	37	L20_13	L20_13
events.vec51	A1	7531	3144	1731	199	12207	L1	1	1	0.705480093676815	0.294519906323185	0	0	1.09423975580455	0.82898361576611	37	L1_1	L1_1
events.vec.4181	A2	7537	2324	2089	119	11831	L1	5	1	0.764324105060339	0.235675894939661	4	-4	1.00905735892412	0.663355689518683	37	L1_1	L1_5
events.vec.5181	A3	7946	2791	820	124	11433	L1	9	1	0.740057744248859	0.259942255751141	8	-8	1.04112664167628	0.731658086385912	37	L1_1	L1_9
events.vec.6181	A4	5501	4904	1604	151	11858	L1	13	1	0.528688130706391	0.471311869293609	12	-12	0.738744176163658	1.32659901477682	37	L1_1	L1_13
events.vec.7181	A5	6409	4306	2361	211	12865	L1	1	1	0.598133457769482	0.401866542230518	0	0	0.927739017208954	1.1311316216029	37	L1_1	L1_1
events.vec.8181	A6	7022	2689	2250	138	11823	L1	5	1	0.723097518278241	0.276902481721759	4	-4	0.954630198377465	0.779395944328543	37	L1_1	L1_5
events.vec.9101	A7	6888	3576	1184	185	11463	L1	9	1	0.658256880733945	0.341743119266055	8	-8	0.926047704959065	0.961902542375152	37	L1_1	L1_9
events.vec.1051	A8	5321	5092	1426	168	11671	L1	13	1	0.510995870546432	0.489004129453568	12	-12	0.714022504922659	1.37639732546345	37	L1_1	L1_13
events.vec.1181	A9	6460	3785	2234	173	12306	L1	1	1	0.630551488530991	0.369448511469009	0	0	0.978021226986496	1.03988476263099	37	L1_1	L1_1
events.vec.1191	A10	7094	2492	2269	137	11718	L1	5	1	0.740037554767369	0.259962445232631	4	-4	0.976994360866425	0.73171491361221	37	L1_1	L1_5
events.vec.2181	A11	7704	3320	779	153	11650	L1	9	1	0.698838896952105	0.301161103047896	8	-8	0.983139220568498	0.847676556907491	37	L1_1	L1_9
events.vec.3181	A12	6612	3729	1559	189	11711	L1	13	1	0.639396576733391	0.360603423266609	12	-12	0.893438815601279	1.01498853985496	37	L1_1	L1_13
events.vec.1251	B1	9183	1542	2122	130	12717	L1	1	5	0.856223776223776	0.143776223776224	-4	4	1.32805178233471	0.592802385247037	37	L1_5	L1_1
events.vec.1651	B2	7670	2397	1929	124	11872	L1	5	5	0.761895301480083	0.238104698519917	0	0	1.00585086300202	0.981727225224808	37	L1_5	L1_5
events.vec.1751	B3	9267	2005	367	119	11520	L1	9	5	0.822125621007807	0.177874378992193	4	-4	1.15658121746249	0.73339216576604	37	L1_5	L1_9
events.vec.1851	B4	6796	4482	636	182	11732	L1	13	5	0.6025891115446	0.3974108884554	8	-8	0.842007170046394	1.63856106671835	37	L1_5	L1_13
events.vec.1951	B5	8150	3032	2161	184	13159	L1	1	5	0.728849937399392	0.271150062600608	-4	4	1.13048771278787	1.11797625259445	37	L1_5	L1_1
events.vec.2051	B6	7553	2356	1972	147	11734	L1	5	5	0.762236350792209	0.237763649207791	0	0	1.00630111482043	0.980321048039145	37	L1_5	L1_5
events.vec.2191	B7	9514	1796	294	113	11491	L1	9	5	0.841202475685234	0.158797524314766	4	-4	1.18341888222366	0.654736567094932	37	L1_5	L1_9
events.vec.2251	B8	8084	4052	417	198	12355	L1	13	5	0.666117336849044	0.333882663150956	8	-8	0.930776150736323	1.37662844321587	37	L1_5	L1_13
events.vec.2351	B9	8512	2772	2325	176	13433	L1	1	5	0.754342431761787	0.245657568238213	-4	4	1.17002802165834	1.01286839075879	37	L1_5	L1_1
events.vec.1351	B10	7413	2494	1971	116	11762	L1	5	5	0.748258806904209	0.251741193095791	0	0	0.987848022177544	1.03795172673605	37	L1_5	L1_5
events.vec.1451	B11	9115	1963	399	72	11405	L1	9	5	0.822801949810435	0.177198050189565	4	-4	1.15753268907456	0.730603600891549	37	L1_5	L1_9
events.vec.1551	B12	8500	3202	441	174	11969	L1	13	5	0.726371560417023	0.273628439582977	8	-8	1.01497031770321	1.12819482523534	37	L1_5	L1_13
events.vec.2451	C1	8800	2217	2426	140	13303	L1	1	9	0.798765544159027	0.201234455840973	-8	8	1.23893079594967	0.695889063896979	37	L1_9	L1_1
events.vec.2851	C2	7301	2331	2427	90	11969	L1	5	9	0.757994186046512	0.242005813953488	-4	4	1.00070062737528	0.83688053631733	37	L1_9	L1_5
events.vec.2951	C3	9176	2299	494	97	11872	L1	9	9	0.799651416122004	0.200348583877996	0	0	1.12496409888095	0.692825629215912	37	L1_9	L1_9
events.vec.3051	C4	8295	3980	578	148	12705	L1	13	9	0.675763747454175	0.324236252545825	4	-4	0.944255230824432	1.1212416945331	37	L1_9	L1_13
events.vec.3191	C5	7905	2969	3105	155	13824	L1	1	9	0.726963398933235	0.273036601066765	-8	8	1.12756158431305	0.944188130864206	37	L1_9	L1_1
events.vec.3251	C6	7002	3204	1898	112	11992	L1	5	9	0.686067019400353	0.313932980599647	-4	4	0.905742694830243	1.08561193997771	37	L1_9	L1_5
events.vec.3351	C7	7523	3587	666	120	11656	L1	9	9	0.677137713771377	0.322862286228623	0	0	0.952609602925911	1.11649038029962	37	L1_9	L1_9
events.vec.3451	C8	5447	6011	1011	116	12353	L1	13	9	0.475388374934544	0.524611625065456	4	-4	0.664267595585259	1.81415996157623	37	L1_9	L1_13
events.vec.3551	C9	7954	3514	2423	120	13771	L1	1	9	0.69358214161144	0.306417858388559	-8	8	1.07578535534835	1.05962388868356	37	L1_9	L1_1
events.vec.2551	C10	6179	4021	1772	122	11850	L1	5	9	0.60578431372549	0.39421568627451	-4	4	0.799753816003552	1.36323764113172	37	L1_9	L1_5
events.vec.2651	C11	7621	4002	675	142	12156	L1	9	9	0.655682698098598	0.344317301901402	0	0	0.922426298193137	1.19068399048447	37	L1_9	L1_9
events.vec.2751	C12	7151	4534	536	124	12097	L1	13	9	0.611981172443303	0.388018827556697	4	-4	0.855130843320127	1.34180827808244	37	L1_9	L1_13
events.vec.3651	D1	9767	1515	1169	125	12326	L1	1	13	0.865715298705903	0.134284701294097	-12	12	1.34277367362002	0.472264632103016	37	L1_13	L1_1
events.vec.4051	D2	8268	1467	1377	73	11039	L1	5	13	0.849306625577812	0.150693374422188	-8	8	1.12125091286327	0.529972143855714	37	L1_13	L1_5
events.vec.4191	D3	10150	1722	374	125	12121	L1	9	13	0.854952830188679	0.145047169811321	-4	4	1.20276313004389	0.510115058740041	37	L1_13	L1_9
events.vec.4251	D4	7791	3543	734	251	11817	L1	13	13	0.687400741132875	0.312599258867125	0	0	0.960515783707861	1.09937746118402	37	L1_13	L1_13
events.vec.4351	D5	9013	2264	1316	125	12468	L1	1	13	0.799237385829565	0.200762614170435	-12	12	1.2396626492209	0.706060193063916	37	L1_13	L1_1
events.vec.4451	D6	8071	2041	1462	139	11435	L1	5	13	0.798160601265823	0.201839398734177	-8	8	1.05372815403617	0.709847126802079	37	L1_13	L1_5
events.vec.4551	D7	8281	2692	569	192	11350	L1	9	13	0.754670554998633	0.245329445001367	-4	4	1.06168420856832	0.862796870909827	37	L1_13	L1_9
events.vec.4651	D8	7836	3691	665	269	11923	L1	13	13	0.679795263294873	0.320204736705127	0	0	0.949888530827683	1.12612509630937	37	L1_13	L1_13
events.vec.4751	D9	9271	2335	1318	147	12777	L1	1	13	0.798810959848354	0.201189040151646	-12	12	1.23900123826724	0.707559886679009	37	L1_13	L1_1
events.vec.3751	D10	8055	2156	1226	133	11304	L1	5	13	0.788855156204094	0.211144843795906	-8	8	1.04144314594152	0.74257336103637	37	L1_13	L1_5
events.vec.3851	D11	8967	2113	434	165	11349	L1	9	13	0.809296028880866	0.190703971119134	-4	4	1.13853231483428	0.670685043740876	37	L1_13	L1_9
events.vec.3951	D12	9054	2557	519	195	11935	L1	13	13	0.779777796916717	0.220222203083283	0	0	1.08959568546446	0.774497442506612	37	L1_13	L1_13
events.vec.4851	E1	4807	5145	2202	202	11952	L3	1	1	0.483018488745981	0.516981511254019	0	0	1.11163073801361	0.914224213041102	37	L3_1	L3_1
events.vec.5251	E2	7738	2492	882	94	11018	L3	5	1	0.756402737047898	0.243597262952102	4	-4	1.01903620789604	0.430774623798735	37	L3_1	L3_5
events.vec.5351	E3	8242	2169	974	95	11290	L3	9	1	0.791662664489482	0.208337335510518	8	-8	0.964816471139056	0.368421369929024	37	L3_1	L3_9
events.vec.5451	E4	6945	3131	1632	121	11587	L3	13	1	0.689261611750695	0.310738388249305	12	-12	0.799237626211514	0.549506224641942	37	L3_1	L3_13
events.vec.5551	E5	3909	5911	3156	156	12820	L3	1	1	0.39806517311609	0.60193482688391	0	0	0.916117068970557	1.06445468828301	37	L3_1	L3_1
events.vec.5651	E6	7261	2820	2194	97	12178	L3	5	1	0.720265846642198	0.279734153357802	4	-4	0.970352090347893	0.494678688980422	37	L3_1	L3_5
events.vec.5751	E7	7041	3791	1242	275	11799	L3	9	1	0.650018463810931	0.349981536189069	8	-8	0.792191609583762	0.618903360248322	37	L3_1	L3_9
events.vec.5851	E8	8173	1774	1595	75	11467	L3	13	1	0.821654770282497	0.178345229717503	12	-12	0.952754943798432	0.315383671831167	37	L3_1	L3_13
events.vec.5951	E9	4165	5694	3001	137	12723	L3	1	1	0.422456638604321	0.577543361395679	0	0	0.97225219301583	1.02132109867589	37	L3_1	L3_1
events.vec.4951	E10	6894	3285	1380	134	11425	L3	5	1	0.677276746242264	0.322723253757737	4	-4	0.912436580915202	0.570700124228933	37	L3_1	L3_5
events.vec.5051	E11	7336	2776	1498	92	11518	L3	9	1	0.725474683544304	0.274525316455696	8	-8	0.884151742244045	0.485467441162031	37	L3_1	L3_9
events.vec.5191	E12	8516	1966	598	95	10985	L3	13	1	0.812440373974432	0.187559626025568	12	-12	0.942070332749915	0.331678305256172	37	L3_1	L3_13
events.vec.6051	F1	7222	4676	1488	166	13220	L3	1	5	0.606992771894436	0.393007228105564	-4	4	1.39694823016349	1.5248954907046	37	L3_5	L3_1
events.vec.6451	F2	7932	2965	605	114	11388	L3	5	5	0.727906763329357	0.272093236670643	0	0	0.980646038775579	1.05574075990998	37	L3_5	L3_5
events.vec.6551	F3	8651	1887	874	82	11330	L3	9	5	0.82093376352249	0.17906623647751	4	-4	1.00048979481866	0.694789502621191	37	L3_5	L3_9
events.vec.6651	F4	8629	2154	571	95	11259	L3	13	5	0.800241120281925	0.199758879718075	8	-8	0.927924611594799	0.775078403465072	37	L3_5	L3_13
events.vec.6751	F5	6515	5048	2040	138	13465	L3	1	5	0.563435094698608	0.436564905301392	-4	4	1.29670351080903	1.69390232007427	37	L3_5	L3_1
events.vec.6851	F6	8116	2297	690	107	10996	L3	5	5	0.77941035244406	0.22058964755594	0	0	1.05003238492937	0.855903237392407	37	L3_5	L3_5
events.vec.6951	F7	8822	1690	940	85	11367	L3	9	5	0.839231354642313	0.160768645357686	4	-4	1.02278946623989	0.623793571264222	37	L3_5	L3_9
events.vec.7051	F8	7929	2697	788	80	11334	L3	13	5	0.746188594014681	0.253811405985319	8	-8	0.865247665645583	0.984805980139496	37	L3_5	L3_13
events.vec.7191	F9	7242	4775	1958	141	13834	L3	1	5	0.602646251144212	0.397353748855788	-4	4	1.38694503943283	1.54176029475469	37	L3_5	L3_1
events.vec.6191	F10	7785	3035	591	109	11302	L3	5	5	0.719500924214418	0.280499075785582	0	0	0.969321576295046	1.08835600269761	37	L3_5	L3_5
events.vec.6251	F11	7871	2139	1282	48	11244	L3	9	5	0.786313686313686	0.213686313686314	4	-4	0.958297555344158	0.829117819884021	37	L3_5	L3_9
events.vec.6351	F12	8770	1890	366	91	10935	L3	13	5	0.822701688555347	0.177298311444653	8	-8	0.953968904449896	0.687929830030682	37	L3_5	L3_13
events.vec.7251	G1	6825	4686	1532	165	12878	L3	1	9	0.592911128485796	0.407088871514204	-8	8	1.36454038653119	2.26830732776894	37	L3_9	L3_1
events.vec.7651	G2	8800	1725	357	78	10804	L3	5	9	0.836104513064133	0.163895486935867	-4	4	1.1264115406601	0.913228928666291	37	L3_9	L3_5
events.vec.7751	G3	8874	1483	436	66	10727	L3	9	9	0.856811818094043	0.143188181905957	0	0	1.04421515860777	0.797847411203091	37	L3_9	L3_9
events.vec.7851	G4	8931	1579	299	79	10730	L3	13	9	0.84976213130352	0.15023786869648	4	-4	0.985347010610994	0.83712840688823	37	L3_9	L3_13
events.vec.7951	G5	6451	4595	1732	125	12653	L3	1	9	0.584012312149194	0.415987687850806	-8	8	1.34406042975482	2.31789171023978	37	L3_9	L3_1
events.vec.8051	G6	8018	2619	396	87	10946	L3	5	9	0.753783961643321	0.24621603835668	-4	4	1.01550815752432	1.37192068636347	37	L3_9	L3_5
events.vec.8191	G7	8204	2416	567	96	11091	L3	9	9	0.772504708097928	0.227495291902072	0	0	0.941468253888146	1.26760831298332	37	L3_9	L3_9
events.vec.8251	G8	8953	1779	361	72	11021	L3	13	9	0.834234066343645	0.165765933656355	4	-4	0.967341345466425	0.923651095173822	37	L3_9	L3_13
events.vec.8351	G9	7158	3868	1869	118	12777	L3	1	9	0.649192816978052	0.350807183021948	-8	8	1.4940684612799	1.95470463469769	37	L3_9	L3_1
events.vec.7351	G10	7871	2793	442	99	11007	L3	5	9	0.738090772693173	0.261909227306827	-4	4	0.994366076759292	1.45936344882286	37	L3_9	L3_5
events.vec.7451	G11	8684	1750	460	79	10815	L3	9	9	0.832279087598237	0.167720912401763	0	0	1.01431658750409	0.934544275813589	37	L3_9	L3_9
events.vec.7551	G12	8875	1590	319	68	10716	L3	13	9	0.848064978499761	0.151935021500239	4	-4	0.983379066429757	0.846584976228462	37	L3_9	L3_13
events.vec.8451	H1	7459	3542	960	154	11807	L3	1	13	0.678029270066358	0.321970729933642	-12	12	1.56043339010792	2.33988404802059	37	L3_13	L3_1
events.vec.8851	H2	9223	1530	411	85	11079	L3	5	13	0.857714126290337	0.142285873709662	-8	8	1.15552430987359	1.03404569173269	37	L3_13	L3_5
events.vec.8951	H3	8723	1671	695	76	11013	L3	9	13	0.83923417356167	0.16076582643833	-4	4	1.02279290171809	1.16834655382315	37	L3_13	L3_9
events.vec.9051	H4	9227	1394	377	68	10930	L3	13	13	0.868750588456831	0.131249411543169	0	0	1.00736519523335	0.953839513440385	37	L3_13	L3_13
events.vec.9151	H5	8137	3040	1025	132	12070	L3	1	13	0.728012883600251	0.271987116399749	-12	12	1.67546691883583	1.97663407186752	37	L3_13	L3_1
events.vec.9251	H6	8642	2049	233	109	10815	L3	5	13	0.808343466467122	0.191656533532878	-8	8	1.08901147550188	1.39284109957738	37	L3_13	L3_5
events.vec.9351	H7	9324	1410	226	73	10887	L3	9	13	0.868641699273337	0.131358300726663	-4	4	1.05863249155192	0.954630852651597	37	L3_13	L3_9
events.vec.9451	H8	8893	1786	357	92	10944	L3	13	13	0.832755876018354	0.167244123981646	0	0	0.965627300600828	1.21542681196668	37	L3_13	L3_13
events.vec.9551	H9	8512	3095	1357	142	12822	L3	1	13	0.733350564314638	0.266649435685362	-12	12	1.68775118970757	1.93784311108796	37	L3_13	L3_1
events.vec.8551	H10	8595	2028	481	76	11028	L3	5	13	0.809093476419091	0.190906523580909	-8	8	1.09002189926148	1.38739049130988	37	L3_13	L3_5
events.vec.8651	H11	9071	1390	712	40	11133	L3	9	13	0.867125513813211	0.132874486186789	-4	4	1.05678468342499	0.965649550446645	37	L3_13	L3_9
events.vec.8751	H12	9414	1215	278	62	10845	L3	13	13	0.885690093141406	0.114309906858594	0	0	1.02700750416582	0.830733674592936	37	L3_13	L3_13
events.vec61	A1	7428	4649	297	257	12117	L21	1	1	0.615053407303138	0.384946592696862	0	0	0.902927107613385	1.20740002700772	37	L21_1	L21_1
events.vec.4201	A2	1897	9830	747	111	12363	L21	5	1	0.161763451863222	0.838236548136778	4	-4	1.22721984937235	2.62916168128343	37	L21_1	L21_5
events.vec.5201	A3	2772	8286	1001	135	11924	L21	9	1	0.250678241996744	0.749321758003256	8	-8	0.809561087191474	2.35027696832497	37	L21_1	L21_9
events.vec.6201	A4	8531	4159	508	186	13012	L21	13	1	0.672261623325453	0.327738376674547	12	-12	1.00994729524777	1.02796422245496	37	L21_1	L21_13
events.vec.7201	A5	9288	3444	584	159	13157	L21	1	1	0.729500471253534	0.270499528746466	0	0	1.070940738951	0.848432339733037	37	L21_1	L21_1
events.vec.8201	A6	1975	8918	743	72	11564	L21	5	1	0.181309097585605	0.818690902414395	4	-4	1.37550306244072	2.56785599986992	37	L21_1	L21_5
events.vec.9161	A7	3194	7618	738	147	11403	L21	9	1	0.295412504624491	0.704587495375509	8	-8	0.954029621832379	2.2099662059241	37	L21_1	L21_9
events.vec.1061	A8	8210	4279	380	180	12689	L21	13	1	0.657378493073905	0.342621506926095	12	-12	0.987588176980663	1.07464574194	37	L21_1	L21_13
events.vec.11101	A9	8343	3593	573	174	12335	L21	1	1	0.698977882037534	0.301022117962466	0	0	1.02613215343561	0.944167633259239	37	L21_1	L21_1
events.vec.1201	A10	1542	9771	1041	88	12266	L21	5	1	0.136303367806948	0.863696632193052	4	-4	1.03406669789925	2.70901822959524	37	L21_1	L21_5
events.vec.2201	A11	3478	8011	626	170	11945	L21	9	1	0.302724345025677	0.697275654974323	8	-8	0.977643085120633	2.18703233284831	37	L21_1	L21_9
events.vec.3201	A12	8065	4139	437	221	12420	L21	13	1	0.660848901999344	0.339151098000656	12	-12	0.992801817007166	1.06376066876414	37	L21_1	L21_13
events.vec.1261	B1	8290	5034	257	245	13336	L21	1	5	0.62218552987091	0.37781447012909	-4	4	0.913397396412367	0.435176341525083	37	L21_5	L21_1
events.vec.1661	B2	1310	10111	728	66	12083	L21	5	5	0.114700989405481	0.885299010594519	0	0	0.870180064283467	1.01970997684303	37	L21_5	L21_5
events.vec.1761	B3	3187	8662	497	158	12188	L21	9	5	0.268967845387796	0.731032154612204	4	-4	0.868627047953052	0.842021478088546	37	L21_5	L21_9
events.vec.1861	B4	6392	5748	484	199	12425	L21	13	5	0.526523887973641	0.473476112026359	8	-8	0.791003618370886	0.545361860176372	37	L21_5	L21_13
events.vec.1961	B5	8658	3577	489	166	12558	L21	1	5	0.707642010625255	0.292357989374745	-4	4	1.03885149857347	0.336745387724985	37	L21_5	L21_1
events.vec.2061	B6	1577	9972	514	72	11991	L21	5	5	0.136548618928046	0.863451381071954	0	0	1.03592729768508	0.994545320011928	37	L21_5	L21_5
events.vec.21101	B7	3328	7909	367	149	11455	L21	9	5	0.296164456705526	0.703835543294474	4	-4	0.956458038193487	0.810695727618783	37	L21_5	L21_9
events.vec.2261	B8	7634	5006	206	207	12639	L21	13	5	0.603955696202532	0.396044303797468	8	-8	0.907330421171368	0.456173928832167	37	L21_5	L21_13
events.vec.2361	B9	8687	3316	375	140	12238	L21	1	5	0.723735732733483	0.276264267266517	-4	4	1.06247783375244	0.3182082281869	37	L21_5	L21_1
events.vec.1361	B10	1701	10096	380	71	12106	L21	5	5	0.144189200644232	0.855810799355768	0	0	1.09389263803145	0.985744703145038	37	L21_5	L21_5
events.vec.1461	B11	3020	8704	322	136	11910	L21	9	5	0.257591265779597	0.742408734220403	4	-4	0.831886579044491	0.855125312600954	37	L21_5	L21_9
events.vec.1561	B12	6438	6146	308	240	12652	L21	13	5	0.511602034329307	0.488397965670693	8	-8	0.768586325452051	0.562549231733357	37	L21_5	L21_13
events.vec.2461	C1	8868	3364	362	204	12390	L21	1	9	0.724983649444081	0.275016350555919	-8	8	1.06430983372621	0.398370674043335	37	L21_9	L21_1
events.vec.2861	C2	2779	8770	636	151	12034	L21	5	9	0.240626894103386	0.759373105896614	-4	4	1.82551804709375	1.09997814833524	37	L21_9	L21_5
events.vec.2961	C3	4011	7369	515	143	11752	L21	9	9	0.352460456942004	0.647539543057997	0	0	1.13826500633301	0.937983373411379	37	L21_9	L21_9
events.vec.3061	C4	8188	4039	401	160	12468	L21	13	9	0.669665494397645	0.330334505602355	4	-4	1.00604709732217	0.478500930546763	37	L21_9	L21_13
events.vec.31101	C5	8758	3031	872	137	12524	L21	1	9	0.742895919925354	0.257104080074646	-8	8	1.09060588279187	0.372424132134655	37	L21_9	L21_1
events.vec.3261	C6	2280	9103	651	108	11926	L21	5	9	0.200298691030484	0.799701308969516	-4	4	1.5195677800184	1.1583949421318	37	L21_9	L21_5
events.vec.3361	C7	3051	8043	424	134	11384	L21	9	9	0.275013520822066	0.724986479177934	0	0	0.888151453176213	1.05016793291966	37	L21_9	L21_9
events.vec.3461	C8	6725	4891	366	166	11816	L21	13	9	0.578942837465565	0.421057162534435	4	-4	0.869753281332784	0.609915829769951	37	L21_9	L21_13
events.vec.3561	C9	8741	3301	601	152	12491	L21	1	9	0.725876100315562	0.274123899684438	-8	8	1.06561999325789	0.397077928159303	37	L21_9	L21_1
events.vec.2561	C10	2443	8802	431	111	11565	L21	5	9	0.2172521120498	0.7827478879502	-4	4	1.64818505759271	1.13383732675674	37	L21_9	L21_5
events.vec.2661	C11	3390	7855	369	140	11474	L21	9	9	0.301467318808359	0.698532681191641	0	0	0.973583540490777	1.01184869366896	37	L21_9	L21_9
events.vec.2761	C12	7309	5004	469	197	12585	L21	13	9	0.593600259887923	0.406399740112077	4	-4	0.891773315821051	0.588684047592892	37	L21_9	L21_13
events.vec.3661	D1	8415	4315	372	249	12853	L21	1	13	0.661036920659859	0.338963079340141	-12	12	0.970433051357586	1.01376775395784	37	L21_13	L21_1
events.vec.4061	D2	2746	8819	764	137	12192	L21	5	13	0.237440553393861	0.762559446606139	-8	8	1.80134484529475	2.28065599046996	37	L21_13	L21_5
events.vec.41101	D3	4016	6931	811	174	11584	L21	9	13	0.366858500045675	0.633141499954325	-4	4	1.18476323982784	1.89359395010128	37	L21_13	L21_9
events.vec.4261	D4	8084	3874	553	152	12359	L21	13	13	0.676032781401572	0.323967218598428	0	0	1.0156127545969	0.968918267422651	37	L21_13	L21_13
events.vec.4361	D5	7057	4535	838	162	12268	L21	1	13	0.608781918564527	0.391218081435473	-12	12	0.893720269443	1.17005154808188	37	L21_13	L21_1
events.vec.4461	D6	2387	9235	759	98	12283	L21	5	13	0.205386336258819	0.794613663741181	-8	8	1.55816524526078	2.37652345713662	37	L21_13	L21_5
events.vec.4561	D7	3922	7168	626	154	11562	L21	9	13	0.353651938683499	0.646348061316501	-4	4	1.14211287620129	1.93309201601366	37	L21_13	L21_9
events.vec.4661	D8	8332	3784	422	157	12381	L21	13	13	0.687685704853087	0.312314295146913	0	0	1.03311909158423	0.934066807914194	37	L21_13	L21_13
events.vec.4761	D9	8960	3496	712	167	13001	L21	1	13	0.719332048811818	0.280667951188182	-12	12	1.05601302022728	0.839419204704801	37	L21_13	L21_1
events.vec.3761	D10	1427	10318	612	101	12256	L21	5	13	0.121498510004257	0.878501489995743	-8	8	0.921749514052559	2.62741441957431	37	L21_13	L21_5
events.vec.3861	D11	3394	7779	401	123	11451	L21	9	13	0.303768012172201	0.696231987827799	-4	4	0.98101359028724	2.08228441843224	37	L21_13	L21_9
events.vec.3961	D12	7739	4483	357	170	12409	L21	13	13	0.633202421862216	0.366797578137784	0	0	0.951268153818873	1.09701492466316	37	L21_13	L21_13
events.vec.4861	E1	8262	3658	729	227	12422	L22	1	1	0.693120805369127	0.306879194630872	0	0	1.02603345962254	0.945798598312265	37	L22_1	L22_1
events.vec.5261	E2	7787	4424	1214	181	13244	L22	5	1	0.63770370976988	0.36229629023012	4	-4	0.984930246401776	1.11659353083726	37	L22_1	L22_5
events.vec.5361	E3	7682	4593	1357	203	13429	L22	9	1	0.625824847250509	0.374175152749491	8	-8	0.891315982565445	1.15320406591729	37	L22_1	L22_9
events.vec.5461	E4	2840	7715	1880	117	12318	L22	13	1	0.269066792989105	0.730933207010895	12	-12	0.959621226259412	2.2527288090753	37	L22_1	L22_13
events.vec.5561	E5	8000	3440	1085	157	12368	L22	1	1	0.699300699300699	0.300699300699301	0	0	1.0351816166272	0.926752227230545	37	L22_1	L22_1
events.vec.5661	E6	7837	3851	1240	165	12763	L22	5	1	0.670516769336071	0.329483230663929	4	-4	1.03560985567579	1.0154640105341	37	L22_1	L22_5
events.vec.5761	E7	7551	4574	1441	173	13393	L22	9	1	0.622762886597938	0.377237113402062	8	-8	0.88695505877085	1.16264099792167	37	L22_1	L22_9
events.vec.5861	E8	477	9686	1643	29	11777	L22	13	1	0.0469349601495621	0.953065039850438	12	-12	0.16739257755595	2.9373368887885	37	L22_1	L22_13
events.vec.5961	E9	7054	4069	1195	164	12154	L22	1	1	0.634181425874314	0.365818574125686	0	0	0.938784923750264	1.12744917445719	37	L22_1	L22_1
events.vec.4961	E10	8243	4123	1033	147	13252	L22	5	1	0.666585799773573	0.333414200226427	4	-4	1.02953849250121	1.02757921927835	37	L22_1	L22_5
events.vec.5061	E11	7984	4290	1097	172	13199	L22	9	1	0.650480690891315	0.349519309108685	8	-8	0.926431474699122	1.07721500323831	37	L22_1	L22_9
events.vec.51101	E12	3415	7224	1536	162	12013	L22	13	1	0.320988814738227	0.679011185261773	12	-12	1.14480005723756	2.09270565908324	37	L22_1	L22_13
events.vec.6061	F1	8956	4328	211	250	13245	L22	1	5	0.674194519722975	0.325805480277025	-4	4	0.998016695172677	0.924168052018699	37	L22_5	L22_1
events.vec.6461	F2	8919	5098	57	225	13849	L22	5	5	0.636298780052793	0.363701219947207	0	0	0.982760339356815	1.0316617377634	37	L22_5	L22_5
events.vec.6561	F3	9339	4736	59	199	13935	L22	9	5	0.663516873889876	0.336483126110124	4	-4	0.944997944709562	0.954455876340532	37	L22_5	L22_9
events.vec.6661	F4	3738	8853	923	168	13346	L22	13	5	0.296878722897308	0.703121277102692	8	-8	1.05881190670964	1.99444840657801	37	L22_5	L22_13
events.vec.6761	F5	8385	3454	441	158	12122	L22	1	5	0.708252386181265	0.291747613818735	-4	4	1.04843288565328	0.82756073874113	37	L22_5	L22_1
events.vec.6861	F6	7968	5497	244	221	13488	L22	5	5	0.59175640549573	0.40824359450427	0	0	0.913964860711035	1.15800902784485	37	L22_5	L22_5
events.vec.6961	F7	2143	10906	114	117	13046	L22	9	5	0.16422714384244	0.83577285615756	4	-4	0.233896558631281	2.37072308221607	37	L22_5	L22_9
events.vec.7061	F8	1640	11320	786	79	13667	L22	13	5	0.126543209876543	0.873456790123457	8	-8	0.451313775614993	2.47761596755383	37	L22_5	L22_13
events.vec.71101	F9	5532	6705	456	184	12509	L22	1	5	0.452071586173082	0.547928413826918	-4	4	0.669205959430396	1.55423393867272	37	L22_5	L22_1
events.vec.61101	F10	9847	3938	73	182	13676	L22	5	5	0.714327167210736	0.285672832789264	0	0	1.10327479993215	0.810329234391748	37	L22_5	L22_5
events.vec.6261	F11	9250	4672	67	143	13846	L22	9	5	0.664416032179285	0.335583967820715	4	-4	0.94627854927125	0.951905356428856	37	L22_5	L22_9
events.vec.6361	F12	3023	9388	769	115	13065	L22	13	5	0.243574248650391	0.756425751349609	8	-8	0.868702587110286	2.1456499520117	37	L22_5	L22_13
events.vec.7261	G1	10352	3463	190	210	13795	L22	1	9	0.749330437929786	0.250669562070214	-8	8	1.10924112459749	0.841556486437206	37	L22_9	L22_1
events.vec.7661	G2	9294	4837	65	169	14027	L22	5	9	0.657702922652325	0.342297077347675	-4	4	1.01581893243319	1.14917153623042	37	L22_9	L22_5
events.vec.7761	G3	9522	4538	64	192	13932	L22	9	9	0.67724039829303	0.32275960170697	0	0	0.964543344179395	1.08357965017032	37	L22_9	L22_9
events.vec.7861	G4	3800	8125	980	158	12747	L22	13	9	0.318658280922432	0.681341719077568	4	-4	1.13648825594351	2.28742388359619	37	L22_9	L22_13
events.vec.7961	G5	8599	3670	601	178	12692	L22	1	9	0.700872116716929	0.299127883283071	-8	8	1.0375078010897	1.00424243123937	37	L22_9	L22_1
events.vec.8061	G6	2963	10510	59	141	13391	L22	5	9	0.219921324129741	0.780078675870259	-4	4	0.339667404541641	2.61890699528202	37	L22_9	L22_5
events.vec.81101	G7	9428	4088	68	172	13412	L22	9	9	0.697543651968038	0.302456348031962	0	0	0.99345976476915	1.0154168677213	37	L22_9	L22_9
events.vec.8261	G8	959	12088	359	37	13369	L22	13	9	0.0735034873917376	0.926496512608262	4	-4	0.262148687772328	3.1104659991728	37	L22_9	L22_13
events.vec.8361	G9	9254	3361	705	172	13148	L22	1	9	0.733571145461752	0.266428854538248	-8	8	1.08591249090633	0.894464125835486	37	L22_9	L22_1
events.vec.7361	G10	9317	3788	67	163	13009	L22	5	9	0.710950019076688	0.289049980923312	-4	4	1.09805881123263	0.970408550370499	37	L22_9	L22_5
events.vec.7461	G11	9983	3662	73	164	13554	L22	9	9	0.731623305240015	0.268376694759985	0	0	1.04199689105145	0.901003482108375	37	L22_9	L22_9
events.vec.7561	G12	4529	7686	1078	156	13137	L22	13	9	0.370773638968481	0.629226361031519	4	-4	1.32235661687916	2.11246040879519	37	L22_9	L22_13
events.vec.8461	H1	11232	3005	80	198	14119	L22	1	13	0.788930252159865	0.211069747840135	-12	12	1.16786111418684	0.293310708743696	37	L22_13	L22_1
events.vec.8861	H2	10220	4273	88	219	14362	L22	5	13	0.705168012143794	0.294831987856206	-8	8	1.08912852993449	0.409709966507919	37	L22_13	L22_5
events.vec.8961	H3	10963	4070	35	211	14857	L22	9	13	0.729262289629482	0.270737710370518	-4	4	1.03863427136961	0.376227623925376	37	L22_13	L22_9
events.vec.9061	H4	5057	7978	1155	197	13993	L22	13	13	0.387955504411201	0.612044495588799	0	0	1.38363538934453	0.850520771549873	37	L22_13	L22_13
events.vec.9171	H5	9771	3699	409	375	13504	L22	1	13	0.725389755011136	0.274610244988864	-12	12	1.07380149916644	0.381609048242052	37	L22_13	L22_1
events.vec.9261	H6	7838	6135	38	232	13779	L22	5	13	0.560938953696415	0.439061046303586	-8	8	0.866367457827606	0.610136260600419	37	L22_13	L22_5
events.vec.9361	H7	9853	3762	45	165	13495	L22	9	13	0.723687109805362	0.276312890194638	-4	4	1.03069395563311	0.383975110063582	37	L22_13	L22_9
events.vec.9461	H8	1176	13330	394	83	14817	L22	13	13	0.0810699021094719	0.918930097890528	0	0	0.289134151452766	1.27698090823669	37	L22_13	L22_13
events.vec.9561	H9	8937	2996	519	155	12297	L22	1	13	0.748931534400402	0.251068465599598	-12	12	1.10865062382888	0.348894478445041	37	L22_13	L22_1
events.vec.8561	H10	10360	3820	43	171	14052	L22	5	13	0.730606488011283	0.269393511988716	-8	8	1.12841813092065	0.374359673714164	37	L22_13	L22_5
events.vec.8661	H11	10117	4235	53	220	14185	L22	9	13	0.704919175027871	0.295080824972129	-4	4	1.00396417604635	0.410055760216302	37	L22_13	L22_9
events.vec.8761	H12	5319	8974	1164	232	15225	L22	13	13	0.372140208493668	0.627859791506332	0	0	1.3272304592027	0.872498320213437	37	L22_13	L22_13
events.vec71	A1	7279	4664	880	247	12576	L23	1	1	0.609478355522063	0.390521644477937	0	0	0.969803890358826	1.05107568980812	37	L23_1	L23_1
events.vec.4271	A2	7168	4448	633	179	12070	L23	5	1	0.617079889807163	0.382920110192837	4	-4	0.711700127249661	1.03061641948267	37	L23_1	L23_5
events.vec.5271	A3	4063	6712	1027	158	11644	L23	9	1	0.37707656612529	0.62292343387471	8	-8	0.430839620345911	1.67657718135644	37	L23_1	L23_9
events.vec.6271	A4	3911	6909	1132	171	11781	L23	13	1	0.361460258780037	0.638539741219963	12	-12	0.394378073809842	1.71860794007946	37	L23_1	L23_13
events.vec.7271	A5	7227	5034	1086	238	13109	L23	1	1	0.589429899681918	0.410570100318082	0	0	0.937902723905088	1.10503542507436	37	L23_1	L23_1
events.vec.8271	A6	7035	4181	818	181	11853	L23	5	1	0.627228958630528	0.372771041369472	4	-4	0.723405408352423	1.00330054681526	37	L23_1	L23_5
events.vec.9181	A7	6309	4426	656	159	11232	L23	9	1	0.587703772706102	0.412296227293898	8	-8	0.671497762139968	1.10968123697098	37	L23_1	L23_9
events.vec.1071	A8	4526	6347	773	212	11434	L23	13	1	0.416260461694105	0.583739538305895	12	-12	0.45416887499662	1.57111506255527	37	L23_1	L23_13
events.vec.11111	A9	7943	3628	712	213	12070	L23	1	1	0.68645752311814	0.31354247688186	0	0	1.09229338573609	0.84388888511752	37	L23_1	L23_1
events.vec.1271	A10	5862	5183	815	186	11674	L23	5	1	0.530737890448167	0.469262109551833	4	-4	0.612118836486822	1.2630029666022	37	L23_1	L23_5
events.vec.2271	A11	4896	6101	622	205	11414	L23	9	1	0.445212330635628	0.554787669364372	8	-8	0.508690087733105	1.49319209452202	37	L23_1	L23_9
events.vec.3271	A12	3825	6926	1188	156	11783	L23	13	1	0.355780857594642	0.644219142405358	12	-12	0.388181455383659	1.7338938547094	37	L23_1	L23_13
events.vec.1281	B1	10210	1938	671	146	12673	L23	1	5	0.840467566677642	0.159532433322358	-4	4	1.33735465500856	1.19994682073134	37	L23_5	L23_1
events.vec.1671	B2	9914	1350	556	90	11730	L23	5	5	0.880149147727273	0.119850852272727	0	0	1.01510723454613	0.901475932834315	37	L23_5	L23_5
events.vec.1771	B3	9082	1502	622	72	11134	L23	9	5	0.858087679516251	0.141912320483749	4	-4	0.980432631667295	1.06741453283667	37	L23_5	L23_9
events.vec.1871	B4	7268	3683	434	142	11243	L23	13	5	0.663683681855538	0.336316318144462	8	-8	0.724124674044712	2.52965298850588	37	L23_5	L23_13
events.vec.1971	B5	10266	1856	1262	145	13239	L23	1	5	0.84688995215311	0.15311004784689	-4	4	1.34757397512561	1.1516398973534	37	L23_5	L23_1
events.vec.2071	B6	9582	1674	710	96	11870	L23	5	5	0.851279317697228	0.148720682302772	0	0	0.981810635442117	1.11862463443787	37	L23_5	L23_5
events.vec.21111	B7	8365	2588	714	107	11560	L23	9	5	0.763717702912444	0.236282297087556	4	-4	0.872607514583442	1.77723228612959	37	L23_5	L23_9
events.vec.2281	B8	6574	4775	428	150	11627	L23	13	5	0.579258084412724	0.420741915587276	8	-8	0.632010524035197	3.16467262137981	37	L23_5	L23_13
events.vec.2371	B9	8766	4154	1195	188	13927	L23	1	5	0.678482972136223	0.321517027863777	-4	4	1.07960425494734	2.41833793518688	37	L23_5	L23_1
events.vec.1371	B10	9600	1438	633	78	11593	L23	5	5	0.869722775865193	0.130277224134807	0	0	1.00308213001175	0.979899432727812	37	L23_5	L23_5
events.vec.1471	B11	8958	1599	610	67	11100	L23	9	5	0.848536516055698	0.151463483944302	4	-4	0.969519676557167	1.13925502313759	37	L23_5	L23_9
events.vec.1571	B12	8122	2529	369	100	10920	L23	13	5	0.762557506337433	0.237442493662567	8	-8	0.832002836310709	1.78595887646997	37	L23_5	L23_13
events.vec.2471	C1	10181	1549	832	112	12450	L23	1	9	0.867945439045183	0.132054560954817	-8	8	1.38107753257982	1.05824227681056	37	L23_9	L23_1
events.vec.2871	C2	9981	1237	680	82	11816	L23	5	9	0.889730789802104	0.110269210197896	-4	4	1.02615808225087	0.883661565478613	37	L23_9	L23_5
events.vec.2971	C3	9442	1119	721	61	11221	L23	9	9	0.894044124609412	0.105955875390588	0	0	1.02151569687103	0.849095904026799	37	L23_9	L23_9
events.vec.3071	C4	8482	2262	456	139	11061	L23	13	9	0.789463886820551	0.210536113179449	4	-4	0.86135955326748	1.68716789598883	37	L23_9	L23_13
events.vec.31111	C5	10301	1191	927	107	12312	L23	1	9	0.896362687086669	0.103637312913331	-8	8	1.42629514769975	0.830515698866756	37	L23_9	L23_1
events.vec.3281	C6	9645	1382	727	86	11668	L23	5	9	0.87467126144917	0.12532873855083	-4	4	1.00878939397868	1.00434372485783	37	L23_9	L23_5
events.vec.3371	C7	9055	1669	637	101	11260	L23	9	9	0.844367773218948	0.155632226781052	0	0	0.964756560144072	1.24718601783266	37	L23_9	L23_9
events.vec.3471	C8	8859	2205	288	126	11226	L23	13	9	0.800704989154013	0.199295010845987	4	-4	0.87362437126084	1.59708536009449	37	L23_9	L23_13
events.vec.3571	C9	10580	1775	1034	116	13273	L23	1	9	0.856333468231485	0.143666531768515	-8	8	1.36260052783006	1.15129683201332	37	L23_9	L23_1
events.vec.2571	C10	9504	1267	801	54	11518	L23	5	9	0.882369325039458	0.117630674960542	-4	4	1.017667843799	0.942653948435751	37	L23_9	L23_5
events.vec.2671	C11	9378	1192	616	56	11130	L23	9	9	0.887228003784295	0.112771996215705	0	0	1.0137277429849	0.90371807814054	37	L23_9	L23_9
events.vec.2771	C12	9448	1382	265	68	11027	L23	13	9	0.872391505078486	0.127608494921514	4	-4	0.951839304664173	1.02261295050852	37	L23_9	L23_13
events.vec.3671	D1	11291	905	643	75	12764	L23	1	13	0.925795342735323	0.0742046572646769	-12	12	1.47312848262139	0.889022852010839	37	L23_13	L23_1
events.vec.4071	D2	10221	623	530	34	11340	L23	5	13	0.942548874953892	0.0574511250461084	-8	8	1.08707505352887	0.688304008433655	37	L23_13	L23_5
events.vec.41111	D3	9761	803	507	26	11045	L23	9	13	0.923987126088603	0.0760128739113972	-4	4	1.05572793000414	0.910686531617725	37	L23_13	L23_9
events.vec.4281	D4	9707	1045	172	60	10864	L23	13	13	0.902808779761905	0.0971912202380952	0	0	0.985026649355064	1.16441769279104	37	L23_13	L23_13
events.vec.4371	D5	11663	330	602	42	12553	L23	1	13	0.972483948970233	0.0275160510297674	-12	12	1.5474195407891	0.32966122429898	37	L23_13	L23_1
events.vec.4471	D6	10002	1015	514	61	11470	L23	5	13	0.907869655986203	0.0921303440137969	-8	8	1.0470782800804	1.10378491338811	37	L23_13	L23_5
events.vec.4571	D7	10249	233	545	8	11019	L23	9	13	0.977771417668384	0.0222285823316161	-4	4	1.11718071133956	0.26631371114786	37	L23_13	L23_9
events.vec.4671	D8	10276	431	205	22	10890	L23	13	13	0.959745960586532	0.0402540394134678	0	0	1.04714904083889	0.4822710897602	37	L23_13	L23_13
events.vec.4771	D9	10721	760	717	66	12132	L23	1	13	0.933803675638011	0.0661963243619894	-12	12	1.4858713673095	0.79307751354502	37	L23_13	L23_1
events.vec.3771	D10	10744	188	773	6	11699	L23	5	13	0.98280278082693	0.0171972191730699	-8	8	1.13350131114211	0.206034518579683	37	L23_13	L23_5
events.vec.3871	D11	10040	397	555	23	10969	L23	9	13	0.961962249688608	0.0380377503113922	-4	4	1.09911749409861	0.455718421355844	37	L23_13	L23_9
events.vec.3971	D12	9714	1237	156	73	11034	L23	13	13	0.887042279243905	0.112957720756095	0	0	0.967824309806044	1.35331121744876	37	L23_13	L23_13
events.vec.4871	E1	7135	4282	1284	229	12472	L24	1	1	0.624945257072786	0.375054742927214	0	0	1.06085337188526	0.912756783266261	37	L24_1	L24_1
events.vec.5281	E2	6415	3736	1478	161	11468	L24	5	1	0.631957442616491	0.368042557383509	4	-4	0.736067410505358	0.895691488022733	37	L24_1	L24_5
events.vec.5371	E3	3695	6411	2239	147	12198	L24	9	1	0.365624381555512	0.634375618444488	8	-8	0.523291178533146	1.54385635642077	37	L24_1	L24_9
events.vec.5471	E4	6907	3448	1790	141	12004	L24	13	1	0.667020762916466	0.332979237083534	12	-12	0.699605930714785	0.810359189068577	37	L24_1	L24_13
events.vec.5571	E5	7093	4704	1076	190	12683	L24	1	1	0.601254556243113	0.398745443756887	0	0	1.02063807370826	0.970411961051368	37	L24_1	L24_1
events.vec.5671	E6	5286	5245	1281	147	11665	L24	5	1	0.501946633747982	0.498053366252018	4	-4	0.584638353787017	1.21209395974323	37	L24_1	L24_5
events.vec.5771	E7	4568	5990	1307	199	11666	L24	9	1	0.432657700322031	0.567342299677969	8	-8	0.619231017744864	1.38071986084827	37	L24_1	L24_9
events.vec.5871	E8	9822	1701	819	99	12243	L24	13	1	0.852382192137464	0.147617807862536	12	-12	0.894022600207606	0.359251970541201	37	L24_1	L24_13
events.vec.5971	E9	6064	5143	1243	207	12243	L24	1	1	0.541090389934862	0.458909610065138	0	0	0.918508554406478	1.11683125568237	37	L24_1	L24_1
events.vec.4971	E10	7250	3218	1406	137	11737	L24	5	1	0.69258693160107	0.30741306839893	4	-4	0.806685126110338	0.748139754895121	37	L24_1	L24_5
events.vec.5071	E11	4653	5995	1642	160	12130	L24	9	1	0.43698347107438	0.56301652892562	8	-8	0.625422173994978	1.37019239340113	37	L24_1	L24_9
events.vec.51111	E12	5997	4692	1401	182	11908	L24	13	1	0.561044063991019	0.438955936008981	12	-12	0.588452078829213	1.06827074101272	37	L24_1	L24_13
events.vec.6071	F1	10623	1664	729	123	12893	L24	1	5	0.864572312199886	0.135427687800114	-4	4	1.46762367144273	0.957486679624822	37	L24_5	L24_1
events.vec.6471	F2	9402	1022	672	55	11041	L24	5	5	0.901957022256332	0.0980429777436684	0	0	1.05054727579533	0.693173211070923	37	L24_5	L24_5
events.vec.6571	F3	8573	2227	839	87	11552	L24	9	5	0.793796296296296	0.206203703703704	4	-4	1.13610202261927	1.45787986779343	37	L24_5	L24_9
events.vec.6671	F4	9638	1641	698	232	11745	L24	13	5	0.854508378402341	0.145491621597659	8	-8	0.896252654507877	1.02863965219863	37	L24_5	L24_13
events.vec.6771	F5	10529	1759	757	111	12934	L24	1	5	0.856852213541667	0.143147786458333	-4	4	1.45451869528655	1.01206851403925	37	L24_5	L24_1
events.vec.6871	F6	8715	2309	504	101	11427	L24	5	5	0.790547895500726	0.209452104499274	0	0	0.920784380531156	1.48084637148529	37	L24_5	L24_5
events.vec.6971	F7	9254	1372	784	72	11338	L24	9	5	0.870882740447958	0.129117259552042	4	-4	1.24643015784218	0.912871349566356	37	L24_5	L24_9
events.vec.7071	F8	10467	908	516	53	11838	L24	13	5	0.920175824175824	0.0798241758241758	8	-8	0.965128073493558	0.564364542474407	37	L24_5	L24_13
events.vec.71111	F9	9980	2274	886	136	13004	L24	1	5	0.814427941896524	0.185572058103476	-4	4	1.38250289691834	1.31201216406275	37	L24_5	L24_1
events.vec.61111	F10	9253	1224	722	62	11137	L24	5	5	0.883172663930514	0.116827336069486	0	0	1.02866834367351	0.825980417443787	37	L24_5	L24_5
events.vec.6281	F11	7590	3045	832	91	11376	L24	9	5	0.713681241184767	0.286318758815233	4	-4	1.02143926017109	2.02430095459451	37	L24_5	L24_9
events.vec.6371	F12	9736	1610	553	86	11813	L24	13	5	0.85809977084435	0.14190022915565	8	-8	0.900019492950759	1.00324816482712	37	L24_5	L24_13
events.vec.7281	G1	11258	1806	531	148	13447	L24	1	9	0.861757501530925	0.138242498469075	-8	8	1.46284549070516	0.458822537997718	37	L24_9	L24_1
events.vec.7671	G2	8726	2068	596	92	11298	L24	5	9	0.808412080785622	0.191587919214378	-4	4	0.94159154841417	0.635874324589894	37	L24_9	L24_5
events.vec.7771	G3	7417	3612	743	151	11621	L24	9	9	0.672499773324871	0.327500226675129	0	0	0.962499266184783	1.0869630313541	37	L24_9	L24_9
events.vec.7871	G4	9539	2025	664	109	12119	L24	13	9	0.824887582151505	0.175112417848495	4	-4	0.865184828914306	0.581192649741763	37	L24_9	L24_13
events.vec.7971	G5	10853	2317	697	160	13707	L24	1	9	0.824069855732726	0.175930144267274	-8	8	1.39887018139454	0.583906658205201	37	L24_9	L24_1
events.vec.8071	G6	8563	2082	516	124	11037	L24	5	9	0.8044152184124	0.1955847815876	-4	4	0.936936234719275	0.64913978606822	37	L24_9	L24_5
events.vec.81111	G7	7295	3793	728	128	11688	L24	9	9	0.65791847041847	0.34208152958153	0	0	0.941630124061446	1.1353579206314	37	L24_9	L24_9
events.vec.8281	G8	8704	2593	827	131	11993	L24	13	9	0.770470036292821	0.229529963707179	4	-4	0.808108887752866	0.761802786125212	37	L24_9	L24_13
events.vec.8371	G9	11540	1260	740	102	13438	L24	1	9	0.9015625	0.0984375	-8	8	1.53041503598276	0.326710990356224	37	L24_9	L24_1
events.vec.7371	G10	8301	2317	665	118	11165	L24	5	9	0.781785647014504	0.218214352985496	-4	4	0.910578621221234	0.724246627289743	37	L24_9	L24_5
events.vec.7471	G11	8359	2558	848	92	11673	L24	9	9	0.765686543922323	0.234313456077677	0	0	1.09587060975377	0.777679048014501	37	L24_9	L24_9
events.vec.7571	G12	9362	2061	505	101	11827	L24	13	9	0.819574542589512	0.180425457410488	4	-4	0.8596122377832	0.59882646223294	37	L24_9	L24_13
events.vec.8471	H1	12972	433	127	55	13477	L24	1	13	0.967698619917941	0.0323013800820589	-12	12	1.6426820306104	0.693512987735674	37	L24_13	L24_1
events.vec.8871	H2	10725	350	113	22	11166	L24	5	13	0.968397291196388	0.0316027088036117	-8	8	1.12793305118791	0.678512464397969	37	L24_13	L24_5
events.vec.8971	H3	9880	1044	1134	84	11974	L24	9	13	0.90443061149762	0.0955693885023801	-4	4	1.2944447484014	2.05188174585673	37	L24_13	L24_9
events.vec.9071	H4	11761	452	30	55	12188	L24	13	13	0.962990256284287	0.0370097437157128	0	0	1.01003406786216	0.794601898569392	37	L24_13	L24_13
events.vec.9191	H5	13431	513	78	72	13950	L24	1	13	0.963209982788296	0.036790017211704	-12	12	1.63506250589161	0.789884354492552	37	L24_13	L24_1
events.vec.9271	H6	11065	519	47	64	11567	L24	5	13	0.95519682320442	0.0448031767955801	-8	8	1.11255791096948	0.96192747556351	37	L24_13	L24_5
events.vec.9371	H7	9846	629	1023	42	11456	L24	9	13	0.939952267303103	0.0600477326968974	-4	4	1.34528427133152	1.28922920332152	37	L24_13	L24_9
events.vec.9471	H8	11562	408	87	49	12008	L24	13	13	0.965914786967419	0.0340852130325815	0	0	1.013101467146	0.731812011368579	37	L24_13	L24_13
events.vec.9571	H9	13116	528	61	69	13636	L24	1	13	0.961301671064204	0.038698328935796	-12	12	1.63182311987468	0.830855946478528	37	L24_13	L24_1
events.vec.8571	H10	11474	345	129	31	11917	L24	5	13	0.970809713173703	0.0291902868262966	-8	8	1.13074290051975	0.626717588485028	37	L24_13	L24_5
events.vec.8671	H11	9382	1073	858	80	11233	L24	9	13	0.897369679579149	0.102630320420851	-4	4	1.28433895794662	2.20348046945731	37	L24_13	L24_9
events.vec.8771	H12	10476	772	173	63	11358	L24	13	13	0.931365576102418	0.0686344238975818	0	0	0.976864464991843	1.47358609006203	37	L24_13	L24_13
events.vec81	A1	7108	3076	1538	211	11511	L2	1	1	0.69795758051846	0.30204241948154	0	0	0.917742213798102	1.2612213810382	37	L2_1	L2_1
events.vec.4291	A2	6834	2443	2135	127	11285	L2	5	1	0.736660558370163	0.263339441629837	4	-4	0.845944737613457	1.09961155398078	37	L2_1	L2_5
events.vec.5291	A3	7638	2398	1104	96	11044	L2	9	1	0.761060183339976	0.238939816660024	8	-8	0.827367458689291	0.997727425406838	37	L2_1	L2_9
events.vec.6291	A4	6686	2249	2486	107	11314	L2	13	1	0.74829322887521	0.25170677112479	12	-12	0.791623839839108	1.05103767225675	37	L2_1	L2_13
events.vec.7291	A5	8217	2040	1451	106	11602	L2	1	1	0.801111436092425	0.198888563907575	0	0	1.05337889204141	0.830487683401526	37	L2_1	L2_1
events.vec.8291	A6	7246	2545	1650	137	11304	L2	5	1	0.740067408844858	0.259932591155142	4	-4	0.849856997063427	1.08538576189482	37	L2_1	L2_5
events.vec.9201	A7	7497	2851	964	120	11192	L2	9	1	0.724487823734055	0.275512176265945	8	-8	0.787608736727739	1.15044055083201	37	L2_1	L2_9
events.vec.1081	A8	6672	2268	2296	102	11134	L2	13	1	0.746308724832215	0.253691275167785	12	-12	0.789524421255495	1.05932425310879	37	L2_1	L2_13
events.vec.11121	A9	8119	2257	1580	140	11816	L2	1	1	0.782478797224364	0.217521202775636	0	0	1.02887889416049	0.908290935560277	37	L2_1	L2_1
events.vec.1291	A10	6756	2575	2154	133	11352	L2	5	1	0.724038152395242	0.275961847604758	4	-4	0.831449787681389	1.15231821790912	37	L2_1	L2_5
events.vec.2291	A11	7649	2364	1061	106	10968	L2	9	1	0.763906921002697	0.236093078997304	8	-8	0.830462218022546	0.985840464586591	37	L2_1	L2_9
events.vec.3291	A12	5944	2824	2693	105	11356	L2	13	1	0.677919708029197	0.322080291970803	12	-12	0.717175275231812	1.34489238743973	37	L2_1	L2_13
events.vec.12101	B1	9617	921	1318	68	11788	L2	1	5	0.912602011766939	0.0873979882330613	-4	4	1.19997749716172	0.676528558256959	37	L2_5	L2_1
events.vec.1681	B2	8589	1551	1284	91	11333	L2	5	5	0.847041420118343	0.152958579881657	0	0	0.972700687919394	1.18401864404957	37	L2_5	L2_5
events.vec.1781	B3	9423	890	468	41	10740	L2	9	5	0.913701153883448	0.0862988461165519	4	-4	0.993307255114042	0.668020341461183	37	L2_5	L2_9
events.vec.1881	B4	8526	712	1603	34	10807	L2	13	5	0.922927040484953	0.0770729595150465	8	-8	0.976369983700445	0.596604787312334	37	L2_5	L2_13
events.vec.1981	B5	9965	738	1681	68	12316	L2	1	5	0.931047369896291	0.0689526301037092	-4	4	1.224231240192	0.533747107630121	37	L2_5	L2_1
events.vec.2081	B6	8699	1219	1217	72	11063	L2	5	5	0.877092155676548	0.122907844323452	0	0	1.00720947397836	0.951402525386292	37	L2_5	L2_5
events.vec.21121	B7	9643	809	380	42	10790	L2	9	5	0.922598545732874	0.0774014542671259	4	-4	1.00297983113965	0.599147592764865	37	L2_5	L2_9
events.vec.22101	B8	8369	686	1894	31	10918	L2	13	5	0.924240750966317	0.075759249033683	8	-8	0.977759765801317	0.58643564411016	37	L2_5	L2_13
events.vec.2381	B9	10269	769	1220	55	12203	L2	1	5	0.930331581808299	0.0696684181917014	-4	4	1.22329005270035	0.539287865409299	37	L2_5	L2_1
events.vec.1381	B10	8844	1112	1100	54	11002	L2	5	5	0.888308557653676	0.111691442346324	0	0	1.02008983810224	0.864578830564142	37	L2_5	L2_5
events.vec.1481	B11	9221	1139	488	60	10788	L2	9	5	0.890057915057915	0.109942084942085	4	-4	0.967604101998848	0.85103744057917	37	L2_5	L2_9
events.vec.1581	B12	8095	1527	1298	79	10841	L2	13	5	0.841301184784868	0.158698815215132	8	-8	0.890017507390346	1.22845254021495	37	L2_5	L2_13
events.vec.2481	C1	10194	903	1456	86	12467	L2	1	9	0.918626655852933	0.0813733441470668	-8	8	1.20789928260421	1.01535851982045	37	L2_9	L2_1
events.vec.2881	C2	8928	946	1100	36	10938	L2	5	9	0.904192829653636	0.0958071703463642	-4	4	1.0383305544763	1.19546059819365	37	L2_9	L2_5
events.vec.2981	C3	9670	672	301	30	10613	L2	9	9	0.935022239412106	0.064977760587894	0	0	1.01648593761051	0.810778068706788	37	L2_9	L2_9
events.vec.3081	C4	8505	660	1664	34	10795	L2	13	9	0.927986906710311	0.072013093289689	4	-4	0.98172284615573	0.898563388007771	37	L2_9	L2_13
events.vec.31121	C5	10487	649	1968	53	13051	L2	1	9	0.941720545977011	0.0582794540229885	-8	8	1.23826536564315	0.727198086707348	37	L2_9	L2_1
events.vec.32101	C6	9315	878	919	51	11061	L2	5	9	0.913862454625724	0.0861375453742765	-4	4	1.04943467599725	1.07480516487222	37	L2_9	L2_5
events.vec.3381	C7	9861	638	446	36	10909	L2	9	9	0.939232307838842	0.0607676921611582	0	0	1.02106280773378	0.758245769697575	37	L2_9	L2_9
events.vec.3481	C8	8608	650	1641	43	10856	L2	13	9	0.929790451501404	0.0702095484985958	4	-4	0.983630826874723	0.87605915657045	37	L2_9	L2_13
events.vec.3581	C9	9875	580	2210	32	12633	L2	1	9	0.944524151123864	0.0554758488761358	-8	8	1.24195181717818	0.692215324208064	37	L2_9	L2_1
events.vec.2581	C10	8919	1044	1116	66	11013	L2	5	9	0.895212285456188	0.104787714543812	-4	4	1.02801773941051	1.30751783461523	37	L2_9	L2_5
events.vec.2681	C11	9256	1199	278	49	10684	L2	9	9	0.885318029650885	0.114681970349115	0	0	0.962451254655708	1.43097616159564	37	L2_9	L2_9
events.vec.2781	C12	8374	1152	1329	67	10788	L2	13	9	0.879067814402687	0.120932185597313	4	-4	0.929971048598755	1.50896495964109	37	L2_9	L2_13
events.vec.3681	D1	10209	474	1087	51	11719	L2	1	13	0.955630440887391	0.0443695591126088	-12	12	1.25655544244018	0.810604788978313	37	L2_13	L2_1
events.vec.4081	D2	7416	454	3284	25	11129	L2	5	13	0.942312579415502	0.0576874205844981	-8	8	1.08210539940833	1.05391399700232	37	L2_13	L2_5
events.vec.41121	D3	9885	566	436	32	10855	L2	9	13	0.94584250310975	0.0541574968902497	-4	4	1.02824891545883	0.989424443612265	37	L2_13	L2_9
events.vec.42101	D4	8222	483	2240	27	10918	L2	13	13	0.944514646754739	0.0554853532452613	0	0	0.999207640261777	1.01368356950793	37	L2_13	L2_13
events.vec.4381	D5	10256	609	1368	38	12195	L2	1	13	0.943948458352508	0.0560515416474919	-12	12	1.24119484057502	1.02402748636198	37	L2_13	L2_1
events.vec.4481	D6	9123	612	1534	37	11232	L2	5	13	0.93713405238829	0.0628659476117103	-8	8	1.07615863378136	1.14852252798768	37	L2_13	L2_5
events.vec.4581	D7	10030	299	445	14	10760	L2	9	13	0.971052376803176	0.0289476231968245	-4	4	1.05565519631309	0.528855423902947	37	L2_13	L2_9
events.vec.4681	D8	8304	467	2287	13	11045	L2	13	13	0.946756356173754	0.0532436438262456	0	0	1.00157915793641	0.972728905389219	37	L2_13	L2_13
events.vec.4781	D9	10236	548	1472	48	12208	L2	1	13	0.949183976261128	0.0508160237388724	-12	12	1.24807900650422	0.928377766725652	37	L2_13	L2_1
events.vec.3781	D10	8951	826	1213	48	10942	L2	5	13	0.915516006955099	0.0844839930449013	-8	8	1.05133353412874	1.54347103563502	37	L2_13	L2_5
events.vec.3881	D11	9546	769	377	50	10642	L2	9	13	0.925448376151236	0.0745516238487639	-4	4	1.00607795268451	1.36201270705763	37	L2_13	L2_9
events.vec.3981	D12	9040	531	1138	23	10686	L2	13	13	0.944519903876293	0.055480096123707	0	0	0.999213201801814	1.01358752510286	37	L2_13	L2_13
events.vec.4881	E1	7104	2853	1790	189	11558	L4	1	1	0.713467912021693	0.286532087978307	0	0	0.966562251606096	1.09426034801284	37	L4_1	L4_1
events.vec.52101	E2	7714	2427	1103	107	11137	L4	5	1	0.760674489695296	0.239325510304704	4	-4	0.821343914669663	0.91397936629772	37	L4_1	L4_5
events.vec.5381	E3	5566	4085	2369	90	11930	L4	9	1	0.576727800227956	0.423272199772044	8	-8	0.610809368840532	1.61646811669408	37	L4_1	L4_9
events.vec.5481	E4	3383	6379	2028	120	11670	L4	13	1	0.346547838557673	0.653452161442327	12	-12	0.37769780784306	2.49552081456147	37	L4_1	L4_13
events.vec.5581	E5	7585	2430	2068	142	11941	L4	1	1	0.757363954068897	0.242636045931103	0	0	1.0260298976247	0.926622236044745	37	L4_1	L4_1
events.vec.5681	E6	8013	1913	1353	75	11204	L4	5	1	0.807273826314729	0.192726173685271	4	-4	0.871659893552228	0.736017426097122	37	L4_1	L4_5
events.vec.5781	E7	5964	3542	2341	89	11758	L4	9	1	0.62739322533137	0.37260677466863	8	-8	0.664468853119288	1.422977865403	37	L4_1	L4_9
events.vec.5881	E8	2448	6688	3557	113	12580	L4	13	1	0.267950963222417	0.732049036777583	12	-12	0.292036135154543	2.79568071903817	37	L4_1	L4_13
events.vec.5981	E9	7399	2551	1827	145	11632	L4	1	1	0.743618090452261	0.256381909547739	0	0	1.0074078507692	0.979117415942416	37	L4_1	L4_1
events.vec.4981	E10	8156	2434	583	121	11052	L4	5	1	0.770160528800755	0.229839471199245	4	-4	0.831586535658186	0.877752371527106	37	L4_1	L4_5
events.vec.5081	E11	5045	5033	1224	106	11196	L4	9	1	0.500595356221473	0.499404643778528	8	-8	0.530177899274635	1.90721640691668	37	L4_1	L4_9
events.vec.51121	E12	1918	7141	2823	74	11808	L4	13	1	0.211723148250359	0.788276851749641	12	-12	0.230754199179585	3.01041362666276	37	L4_1	L4_13
events.vec.6081	F1	9223	1302	1827	97	12255	L4	1	5	0.876294536817102	0.123705463182898	-4	4	1.18714970400842	1.67472708764908	37	L4_5	L4_1
events.vec.6481	F2	9792	1010	466	31	11237	L4	5	5	0.906498796519163	0.0935012034808369	0	0	0.978798790103545	1.26582120278415	37	L4_5	L4_5
events.vec.6581	F3	9300	1345	167	42	10770	L4	9	5	0.873649600751527	0.126350399248473	4	-4	0.925277680409892	1.71053428613611	37	L4_5	L4_9
events.vec.6681	F4	8081	3121	184	89	11297	L4	13	5	0.721389037671844	0.278610962328156	8	-8	0.786232167150932	3.77184089951693	37	L4_5	L4_13
events.vec.6781	F5	10244	812	2631	63	13624	L4	1	5	0.926555716353111	0.0734442836468886	-4	4	1.2552404450805	0.994290212345539	37	L4_5	L4_1
events.vec.6881	F6	9788	789	455	40	10992	L4	5	5	0.925404178878699	0.0745958211213009	0	0	0.999212016741036	1.00987975019796	37	L4_5	L4_5
events.vec.6981	F7	9465	1253	188	52	10854	L4	9	5	0.883093860794924	0.116906139205076	4	-4	0.935280046368311	1.58267770073943	37	L4_5	L4_9
events.vec.7081	F8	7606	3714	211	97	11434	L4	13	5	0.671908127208481	0.328091872791519	8	-8	0.732303591258282	4.44171447617552	37	L4_5	L4_13
events.vec.71121	F9	9710	632	1967	42	12267	L4	1	5	0.938889963256623	0.0611100367433765	-4	4	1.2719501208179	0.827308925799424	37	L4_5	L4_1
events.vec.61121	F10	9854	557	386	25	10772	L4	5	5	0.946498895399097	0.0535011046009029	0	0	1.02198919315542	0.724299047017886	37	L4_5	L4_5
events.vec.62101	F11	8735	1886	152	69	10704	L4	9	5	0.822427266735712	0.177572733264288	4	-4	0.871028376841776	2.4039832904219	37	L4_5	L4_9
events.vec.6381	F12	7396	4002	166	95	11469	L4	13	5	0.648885769433234	0.351114230566766	8	-8	0.707211834520512	4.75339162604196	37	L4_5	L4_13
events.vec.72101	G1	9483	367	1691	23	11518	L4	1	9	0.962741116751269	0.037258883248731	-8	8	1.30426219012997	0.667753154778871	37	L4_9	L4_1
events.vec.7681	G2	9850	311	757	15	10903	L4	5	9	0.969392776301545	0.0306072236984549	-4	4	1.04670903063798	0.548542210651523	37	L4_9	L4_5
events.vec.7781	G3	9152	482	1010	23	10621	L4	9	9	0.949968860286485	0.0500311397135146	0	0	1.00610700531585	0.896657346326121	37	L4_9	L4_9
events.vec.7881	G4	6875	1178	2907	58	10902	L4	13	9	0.853719110890351	0.146280889109649	4	-4	0.93045692634828	2.62164393212599	37	L4_9	L4_13
events.vec.7981	G5	9799	317	2283	25	12374	L4	1	9	0.968663503361012	0.0313364966389877	-8	8	1.31228547364412	0.561612229510778	37	L4_9	L4_1
events.vec.8081	G6	9761	305	855	15	10906	L4	5	9	0.969699980131134	0.0303000198688655	-4	4	1.04704073624848	0.543036508159072	37	L4_9	L4_5
events.vec.81121	G7	9301	563	1286	53	11097	L4	9	9	0.942923763179238	0.0570762368207624	0	0	0.998645580158616	1.02291947253326	37	L4_9	L4_9
[truncated: 1,457 more rows]
