# Supplementary material for: Decreased thermal niche breadth as a trade-off of antibiotic resistance
Source: ISME J. 2022 Apr 14;16(7):1843–52. doi: 10.1038/s41396-022-01235-6 (PMC9213455; doi:10.1038/s41396-022-01235-6)
Supplement: Supplementary file 5 — All Growth Curve Data [file 41396_2022_1235_MOESM5_ESM.csv]

	C32_T1_1	C32_T1_2	C32_T1_3	C32_T1_4	C32_T1_5	C32_T1_6	C32_T1_7	C32_T1_8	C32_T1_9	C32_T1_10	C32_T1_11	C32_T1_12	C32_T1_13	C32_T1_14	C32_T1_15	C32_T1_16	C32_T1_17	C32_T1_18	C32_T1_19	C32_T1_20	C32_T1_21	C32_T1_22	C32_T1_23	C32_T1_24	C32_T2_1	C32_T2_2	C32_T2_3	C32_T2_4	C32_T2_5	C32_T2_6	C32_T2_7	C32_T2_8	C32_T2_9	C32_T2_10	C32_T2_11	C32_T2_12	C32_T2_13	C32_T2_14	C32_T2_15	C32_T2_16	C32_T2_17	C32_T2_18	C32_T2_19	C32_T2_20	C32_T2_21	C32_T2_22	C32_T2_23	C32_T2_24	C32_T3_1
1	0.094	0.096	0.096	0.102	0.109	0.108	0.104	0.096	0.097	0.095	0.098	0.094	0.103	0.11	0.108	0.099	0.095	0.104	0.107	0.106	0.094	0.102	0.097	0.097	0.1	0.099	0.102	0.097	0.102	0.1	0.1	0.098	0.105	0.1	0.109	0.099	0.101	0.104	0.106	0.101	0.098	0.1	0.099	0.111	0.105	0.102	0.093	0.1	0.101
2	0.091	0.092	0.092	0.097	0.105	0.105	0.099	0.094	0.095	0.093	0.093	0.091	0.098	0.106	0.104	0.097	0.091	0.104	0.103	0.108	0.091	0.101	0.092	0.093	0.096	0.096	0.101	0.097	0.103	0.103	0.098	0.095	0.104	0.098	0.108	0.099	0.101	0.103	0.106	0.102	0.095	0.1	0.098	0.112	0.108	0.103	0.091	0.102	0.1
3	0.089	0.09	0.09	0.094	0.105	0.099	0.096	0.091	0.092	0.091	0.094	0.089	0.093	0.101	0.099	0.094	0.089	0.098	0.098	0.102	0.09	0.102	0.09	0.091	0.092	0.093	0.097	0.093	0.1	0.097	0.097	0.092	0.099	0.093	0.103	0.095	0.094	0.095	0.103	0.1	0.092	0.097	0.094	0.103	0.1	0.095	0.089	0.096	0.096
4	0.089	0.091	0.091	0.094	0.103	0.098	0.096	0.091	0.092	0.091	0.093	0.09	0.094	0.101	0.099	0.093	0.09	0.097	0.096	0.098	0.091	0.101	0.091	0.092	0.092	0.092	0.097	0.092	0.098	0.094	0.097	0.092	0.099	0.093	0.102	0.094	0.093	0.094	0.1	0.099	0.092	0.098	0.095	0.105	0.098	0.093	0.089	0.094	0.094
5	0.089	0.09	0.091	0.093	0.099	0.097	0.094	0.091	0.093	0.091	0.093	0.09	0.092	0.097	0.096	0.092	0.089	0.097	0.096	0.099	0.09	0.098	0.09	0.091	0.091	0.091	0.095	0.092	0.098	0.094	0.095	0.091	0.097	0.092	0.099	0.093	0.093	0.093	0.1	0.097	0.091	0.095	0.092	0.101	0.096	0.093	0.089	0.094	0.094
6	0.088	0.09	0.09	0.092	0.102	0.099	0.094	0.091	0.094	0.092	0.092	0.089	0.091	0.096	0.096	0.094	0.09	0.099	0.098	0.097	0.09	0.096	0.091	0.091	0.092	0.092	0.097	0.094	0.096	0.096	0.093	0.09	0.096	0.093	0.099	0.094	0.094	0.097	0.099	0.096	0.09	0.093	0.093	0.1	0.097	0.095	0.089	0.095	0.096
7	0.089	0.091	0.091	0.095	0.102	0.1	0.098	0.094	0.093	0.092	0.093	0.089	0.095	0.102	0.1	0.095	0.092	0.098	0.096	0.096	0.091	0.1	0.092	0.092	0.095	0.094	0.096	0.093	0.095	0.095	0.096	0.092	0.099	0.095	0.098	0.093	0.093	0.094	0.098	0.096	0.092	0.095	0.094	0.1	0.096	0.095	0.091	0.095	0.095
8	0.091	0.092	0.093	0.096	0.1	0.097	0.097	0.092	0.093	0.092	0.094	0.092	0.095	0.097	0.097	0.093	0.092	0.097	0.096	0.096	0.091	0.096	0.092	0.093	0.094	0.093	0.095	0.093	0.094	0.094	0.095	0.093	0.099	0.093	0.096	0.092	0.093	0.094	0.097	0.096	0.092	0.094	0.094	0.098	0.095	0.095	0.09	0.096	0.095
9	0.091	0.091	0.092	0.095	0.099	0.097	0.096	0.093	0.093	0.092	0.093	0.091	0.094	0.097	0.097	0.094	0.091	0.097	0.096	0.096	0.091	0.095	0.092	0.093	0.093	0.093	0.094	0.093	0.094	0.094	0.095	0.093	0.098	0.093	0.095	0.092	0.093	0.095	0.098	0.096	0.092	0.094	0.094	0.098	0.095	0.094	0.09	0.096	0.096
10	0.091	0.091	0.093	0.095	0.099	0.097	0.096	0.093	0.093	0.092	0.093	0.091	0.094	0.096	0.096	0.093	0.091	0.097	0.096	0.096	0.091	0.094	0.093	0.093	0.093	0.093	0.094	0.095	0.094	0.094	0.094	0.093	0.098	0.093	0.096	0.092	0.093	0.095	0.098	0.096	0.092	0.093	0.094	0.098	0.095	0.095	0.09	0.096	0.096
11	0.091	0.092	0.092	0.095	0.099	0.097	0.097	0.093	0.093	0.092	0.093	0.091	0.095	0.096	0.097	0.093	0.091	0.097	0.097	0.096	0.092	0.094	0.092	0.093	0.093	0.093	0.094	0.096	0.095	0.094	0.094	0.093	0.098	0.093	0.096	0.092	0.093	0.094	0.097	0.097	0.093	0.094	0.094	0.098	0.096	0.095	0.091	0.096	0.096
12	0.091	0.092	0.093	0.095	0.099	0.098	0.097	0.093	0.094	0.093	0.094	0.092	0.095	0.097	0.096	0.094	0.092	0.096	0.097	0.096	0.092	0.094	0.093	0.093	0.093	0.093	0.094	0.096	0.094	0.094	0.094	0.093	0.097	0.093	0.096	0.092	0.094	0.095	0.098	0.097	0.093	0.094	0.094	0.098	0.096	0.095	0.091	0.095	0.096
13	0.091	0.093	0.094	0.096	0.099	0.098	0.097	0.094	0.094	0.093	0.094	0.092	0.095	0.097	0.097	0.094	0.092	0.097	0.096	0.096	0.092	0.096	0.093	0.094	0.094	0.094	0.095	0.097	0.095	0.094	0.094	0.093	0.098	0.093	0.096	0.092	0.094	0.095	0.098	0.097	0.093	0.094	0.094	0.098	0.096	0.095	0.091	0.095	0.096
14	0.092	0.093	0.094	0.096	0.099	0.098	0.098	0.094	0.095	0.093	0.094	0.092	0.095	0.096	0.097	0.094	0.092	0.097	0.097	0.097	0.092	0.095	0.093	0.094	0.094	0.094	0.095	0.097	0.095	0.094	0.094	0.093	0.098	0.093	0.096	0.093	0.094	0.095	0.098	0.098	0.094	0.094	0.094	0.098	0.096	0.095	0.091	0.095	0.097
15	0.091	0.094	0.094	0.096	0.098	0.098	0.098	0.094	0.095	0.094	0.094	0.092	0.095	0.097	0.097	0.095	0.092	0.098	0.098	0.097	0.092	0.096	0.093	0.094	0.094	0.094	0.095	0.097	0.095	0.095	0.095	0.094	0.098	0.094	0.096	0.092	0.094	0.095	0.098	0.098	0.094	0.095	0.095	0.098	0.096	0.095	0.092	0.096	0.097
16	0.092	0.093	0.094	0.096	0.098	0.098	0.098	0.095	0.095	0.094	0.095	0.092	0.095	0.097	0.098	0.095	0.093	0.098	0.098	0.097	0.093	0.096	0.094	0.094	0.095	0.094	0.095	0.095	0.095	0.095	0.095	0.094	0.099	0.094	0.096	0.092	0.094	0.095	0.098	0.098	0.094	0.094	0.095	0.098	0.096	0.095	0.092	0.096	0.097
17	0.092	0.093	0.095	0.098	0.098	0.099	0.099	0.095	0.096	0.095	0.095	0.092	0.096	0.098	0.098	0.095	0.093	0.099	0.098	0.098	0.093	0.096	0.094	0.095	0.096	0.095	0.096	0.095	0.095	0.095	0.096	0.094	0.099	0.094	0.097	0.092	0.094	0.095	0.098	0.098	0.095	0.094	0.095	0.099	0.096	0.095	0.093	0.097	0.098
18	0.093	0.095	0.095	0.099	0.104	0.099	0.099	0.096	0.096	0.095	0.095	0.093	0.096	0.098	0.098	0.096	0.093	0.099	0.098	0.098	0.093	0.096	0.095	0.096	0.096	0.095	0.096	0.095	0.096	0.095	0.096	0.095	0.1	0.094	0.097	0.093	0.095	0.095	0.098	0.098	0.095	0.094	0.095	0.099	0.096	0.096	0.093	0.097	0.098
19	0.093	0.094	0.096	0.098	0.107	0.1	0.1	0.097	0.096	0.095	0.096	0.093	0.097	0.098	0.099	0.096	0.094	0.1	0.099	0.098	0.094	0.096	0.095	0.096	0.096	0.095	0.096	0.096	0.096	0.096	0.096	0.095	0.1	0.095	0.097	0.093	0.095	0.096	0.098	0.098	0.096	0.095	0.095	0.099	0.096	0.096	0.093	0.099	0.098
20	0.093	0.094	0.096	0.099	0.107	0.101	0.1	0.097	0.097	0.095	0.096	0.093	0.097	0.099	0.099	0.096	0.094	0.1	0.1	0.098	0.094	0.097	0.096	0.097	0.096	0.096	0.097	0.096	0.096	0.096	0.097	0.095	0.101	0.095	0.097	0.093	0.095	0.096	0.098	0.098	0.096	0.095	0.096	0.099	0.097	0.096	0.094	0.098	0.099
21	0.094	0.095	0.096	0.099	0.103	0.101	0.101	0.098	0.097	0.096	0.096	0.094	0.097	0.099	0.099	0.097	0.095	0.1	0.1	0.098	0.095	0.097	0.096	0.097	0.097	0.096	0.097	0.096	0.096	0.096	0.097	0.096	0.101	0.096	0.098	0.093	0.095	0.096	0.099	0.099	0.096	0.096	0.096	0.1	0.097	0.097	0.094	0.098	0.099
22	0.094	0.096	0.097	0.1	0.1	0.102	0.101	0.098	0.098	0.096	0.097	0.095	0.098	0.1	0.1	0.096	0.095	0.101	0.101	0.099	0.095	0.097	0.096	0.097	0.098	0.097	0.098	0.096	0.097	0.096	0.098	0.096	0.101	0.096	0.098	0.093	0.096	0.097	0.099	0.099	0.097	0.096	0.097	0.1	0.097	0.097	0.094	0.099	0.1
23	0.095	0.097	0.098	0.1	0.1	0.102	0.102	0.098	0.098	0.097	0.097	0.095	0.1	0.1	0.101	0.097	0.096	0.102	0.101	0.099	0.095	0.097	0.097	0.098	0.098	0.097	0.098	0.097	0.097	0.096	0.098	0.097	0.102	0.097	0.099	0.094	0.096	0.097	0.099	0.099	0.097	0.096	0.097	0.101	0.097	0.097	0.095	0.099	0.1
24	0.095	0.098	0.099	0.101	0.101	0.103	0.102	0.099	0.099	0.097	0.098	0.095	0.099	0.101	0.101	0.097	0.096	0.102	0.102	0.099	0.097	0.097	0.097	0.098	0.098	0.097	0.098	0.096	0.097	0.096	0.099	0.097	0.102	0.097	0.099	0.094	0.096	0.097	0.1	0.099	0.098	0.097	0.097	0.101	0.098	0.098	0.095	0.1	0.101
25	0.096	0.099	0.099	0.101	0.101	0.103	0.103	0.099	0.1	0.098	0.099	0.096	0.1	0.101	0.102	0.098	0.097	0.103	0.102	0.1	0.097	0.098	0.098	0.1	0.099	0.098	0.099	0.096	0.097	0.097	0.099	0.098	0.103	0.097	0.099	0.094	0.096	0.098	0.1	0.1	0.099	0.097	0.097	0.101	0.098	0.098	0.096	0.101	0.102
26	0.096	0.099	0.1	0.103	0.103	0.104	0.104	0.1	0.1	0.098	0.099	0.096	0.101	0.102	0.102	0.098	0.098	0.103	0.103	0.1	0.097	0.098	0.099	0.1	0.099	0.099	0.099	0.097	0.098	0.097	0.099	0.098	0.104	0.098	0.1	0.095	0.096	0.098	0.1	0.1	0.099	0.097	0.098	0.102	0.098	0.099	0.096	0.101	0.102
27	0.097	0.1	0.101	0.103	0.103	0.105	0.104	0.1	0.101	0.099	0.1	0.097	0.101	0.102	0.103	0.099	0.098	0.104	0.103	0.101	0.098	0.099	0.099	0.101	0.1	0.099	0.1	0.097	0.098	0.097	0.099	0.099	0.104	0.098	0.1	0.095	0.097	0.099	0.1	0.1	0.1	0.098	0.098	0.102	0.099	0.099	0.096	0.102	0.103
28	0.097	0.101	0.102	0.104	0.104	0.106	0.105	0.101	0.102	0.099	0.1	0.097	0.102	0.103	0.104	0.099	0.099	0.105	0.104	0.101	0.098	0.099	0.1	0.102	0.101	0.1	0.1	0.097	0.099	0.098	0.1	0.1	0.105	0.099	0.101	0.095	0.097	0.099	0.101	0.101	0.1	0.098	0.099	0.103	0.099	0.099	0.097	0.102	0.103
29	0.098	0.101	0.102	0.105	0.101	0.106	0.106	0.102	0.102	0.1	0.101	0.098	0.102	0.104	0.105	0.1	0.099	0.106	0.105	0.102	0.099	0.1	0.101	0.102	0.102	0.101	0.101	0.098	0.099	0.098	0.1	0.101	0.106	0.099	0.101	0.096	0.097	0.099	0.102	0.101	0.101	0.098	0.099	0.104	0.1	0.1	0.098	0.103	0.104
30	0.099	0.102	0.103	0.106	0.104	0.107	0.107	0.102	0.103	0.101	0.102	0.098	0.102	0.104	0.105	0.1	0.1	0.106	0.106	0.102	0.1	0.101	0.101	0.103	0.102	0.101	0.101	0.098	0.099	0.099	0.101	0.101	0.106	0.1	0.102	0.096	0.098	0.1	0.102	0.101	0.102	0.099	0.1	0.104	0.1	0.1	0.098	0.103	0.104
31	0.099	0.103	0.104	0.107	0.104	0.108	0.108	0.103	0.104	0.102	0.103	0.099	0.103	0.105	0.106	0.101	0.101	0.107	0.106	0.103	0.1	0.101	0.102	0.104	0.103	0.102	0.102	0.098	0.1	0.099	0.102	0.102	0.107	0.1	0.103	0.097	0.098	0.1	0.102	0.102	0.102	0.1	0.101	0.105	0.1	0.101	0.099	0.104	0.105
32	0.1	0.104	0.105	0.108	0.104	0.109	0.109	0.104	0.105	0.102	0.103	0.099	0.104	0.106	0.107	0.101	0.101	0.108	0.107	0.103	0.101	0.101	0.104	0.105	0.104	0.103	0.102	0.099	0.1	0.099	0.102	0.103	0.108	0.101	0.103	0.097	0.099	0.1	0.103	0.102	0.103	0.1	0.101	0.105	0.101	0.101	0.1	0.105	0.106
33	0.101	0.104	0.106	0.109	0.105	0.109	0.11	0.105	0.106	0.103	0.105	0.1	0.105	0.107	0.108	0.102	0.102	0.109	0.108	0.104	0.102	0.102	0.105	0.105	0.104	0.104	0.103	0.099	0.101	0.1	0.103	0.104	0.109	0.101	0.104	0.097	0.099	0.101	0.103	0.102	0.104	0.101	0.102	0.106	0.101	0.102	0.1	0.105	0.107
34	0.101	0.105	0.107	0.109	0.107	0.111	0.111	0.106	0.106	0.104	0.105	0.101	0.106	0.108	0.108	0.102	0.103	0.11	0.109	0.105	0.102	0.103	0.106	0.106	0.106	0.104	0.104	0.099	0.102	0.1	0.104	0.104	0.11	0.102	0.105	0.098	0.1	0.102	0.104	0.103	0.104	0.101	0.102	0.107	0.101	0.102	0.101	0.106	0.107
35	0.102	0.106	0.108	0.11	0.108	0.111	0.112	0.106	0.107	0.105	0.105	0.101	0.107	0.108	0.109	0.103	0.104	0.111	0.11	0.105	0.103	0.103	0.106	0.107	0.106	0.106	0.104	0.1	0.102	0.1	0.105	0.105	0.111	0.102	0.105	0.098	0.1	0.102	0.104	0.103	0.105	0.102	0.103	0.107	0.102	0.103	0.102	0.107	0.108
36	0.103	0.107	0.109	0.111	0.109	0.113	0.113	0.107	0.108	0.106	0.107	0.103	0.107	0.109	0.11	0.104	0.105	0.112	0.111	0.106	0.104	0.104	0.107	0.108	0.107	0.106	0.105	0.1	0.103	0.101	0.105	0.106	0.112	0.103	0.106	0.098	0.1	0.102	0.105	0.104	0.106	0.102	0.103	0.108	0.102	0.103	0.102	0.108	0.109
37	0.104	0.108	0.11	0.112	0.109	0.114	0.114	0.108	0.109	0.106	0.107	0.103	0.108	0.11	0.111	0.105	0.105	0.113	0.112	0.107	0.105	0.104	0.109	0.11	0.108	0.107	0.106	0.101	0.104	0.102	0.106	0.107	0.113	0.103	0.107	0.099	0.101	0.103	0.105	0.104	0.108	0.104	0.104	0.109	0.103	0.104	0.103	0.109	0.11
38	0.105	0.108	0.111	0.112	0.109	0.115	0.115	0.11	0.11	0.107	0.109	0.104	0.109	0.111	0.112	0.106	0.106	0.114	0.113	0.108	0.105	0.105	0.11	0.111	0.109	0.108	0.107	0.101	0.104	0.102	0.107	0.108	0.114	0.104	0.108	0.099	0.102	0.104	0.106	0.105	0.108	0.104	0.105	0.11	0.103	0.105	0.104	0.11	0.111
39	0.106	0.11	0.112	0.113	0.111	0.116	0.117	0.111	0.111	0.108	0.109	0.105	0.11	0.114	0.113	0.106	0.107	0.116	0.114	0.108	0.106	0.106	0.11	0.112	0.11	0.109	0.108	0.102	0.105	0.102	0.108	0.108	0.115	0.105	0.109	0.1	0.102	0.104	0.106	0.105	0.109	0.104	0.106	0.111	0.104	0.105	0.105	0.111	0.112
40	0.106	0.11	0.113	0.115	0.118	0.117	0.118	0.112	0.111	0.109	0.11	0.106	0.111	0.113	0.114	0.107	0.108	0.116	0.115	0.109	0.106	0.106	0.112	0.114	0.111	0.11	0.109	0.102	0.106	0.103	0.109	0.11	0.116	0.105	0.11	0.1	0.103	0.105	0.107	0.106	0.109	0.105	0.106	0.112	0.105	0.106	0.106	0.112	0.112
41	0.108	0.112	0.115	0.116	0.119	0.117	0.119	0.113	0.112	0.109	0.111	0.107	0.112	0.114	0.115	0.108	0.108	0.117	0.116	0.11	0.107	0.107	0.112	0.114	0.112	0.111	0.11	0.103	0.107	0.104	0.11	0.111	0.117	0.106	0.111	0.101	0.103	0.106	0.108	0.107	0.11	0.105	0.107	0.113	0.105	0.107	0.107	0.113	0.113
42	0.108	0.113	0.115	0.117	0.12	0.119	0.12	0.114	0.113	0.111	0.112	0.108	0.113	0.116	0.117	0.109	0.11	0.118	0.117	0.111	0.108	0.108	0.113	0.115	0.114	0.112	0.111	0.104	0.107	0.104	0.11	0.112	0.118	0.107	0.112	0.101	0.104	0.106	0.109	0.107	0.112	0.106	0.108	0.114	0.106	0.108	0.108	0.114	0.114
43	0.109	0.114	0.117	0.118	0.121	0.12	0.121	0.115	0.114	0.111	0.113	0.109	0.115	0.117	0.118	0.109	0.11	0.119	0.118	0.112	0.109	0.109	0.115	0.116	0.115	0.113	0.112	0.105	0.108	0.105	0.111	0.113	0.12	0.108	0.113	0.102	0.105	0.107	0.11	0.108	0.112	0.107	0.109	0.115	0.107	0.109	0.109	0.116	0.116
44	0.11	0.114	0.118	0.119	0.121	0.121	0.122	0.116	0.115	0.112	0.113	0.11	0.115	0.118	0.119	0.11	0.111	0.12	0.119	0.112	0.11	0.109	0.116	0.117	0.115	0.114	0.112	0.105	0.109	0.106	0.112	0.114	0.12	0.108	0.114	0.102	0.106	0.108	0.11	0.109	0.113	0.108	0.11	0.116	0.109	0.109	0.11	0.117	0.116
45	0.112	0.116	0.119	0.12	0.122	0.122	0.123	0.117	0.116	0.113	0.114	0.111	0.116	0.119	0.12	0.111	0.113	0.121	0.12	0.113	0.111	0.11	0.117	0.118	0.117	0.115	0.113	0.106	0.11	0.106	0.112	0.115	0.121	0.109	0.115	0.103	0.106	0.109	0.111	0.11	0.114	0.108	0.111	0.117	0.11	0.11	0.111	0.118	0.117
46	0.113	0.117	0.122	0.122	0.124	0.124	0.124	0.118	0.117	0.114	0.115	0.113	0.117	0.12	0.122	0.112	0.114	0.123	0.121	0.114	0.112	0.111	0.119	0.12	0.118	0.116	0.115	0.107	0.11	0.107	0.113	0.116	0.123	0.11	0.116	0.103	0.107	0.11	0.112	0.11	0.115	0.109	0.111	0.118	0.111	0.111	0.112	0.119	0.118
47	0.114	0.119	0.123	0.123	0.125	0.125	0.126	0.119	0.119	0.116	0.116	0.114	0.119	0.121	0.123	0.113	0.115	0.125	0.122	0.115	0.113	0.112	0.119	0.121	0.119	0.117	0.116	0.108	0.111	0.108	0.115	0.117	0.124	0.111	0.117	0.104	0.108	0.111	0.113	0.111	0.117	0.11	0.112	0.119	0.112	0.111	0.113	0.121	0.119
48	0.116	0.12	0.126	0.125	0.126	0.127	0.127	0.121	0.12	0.117	0.117	0.116	0.12	0.123	0.125	0.113	0.116	0.126	0.124	0.116	0.115	0.113	0.12	0.123	0.12	0.118	0.117	0.109	0.112	0.109	0.116	0.118	0.126	0.112	0.118	0.105	0.109	0.111	0.114	0.112	0.118	0.111	0.113	0.12	0.113	0.112	0.114	0.122	0.12
49	0.117	0.122	0.126	0.127	0.128	0.128	0.129	0.122	0.121	0.117	0.118	0.118	0.121	0.124	0.126	0.114	0.118	0.127	0.125	0.117	0.116	0.114	0.121	0.124	0.122	0.119	0.118	0.109	0.113	0.11	0.116	0.119	0.127	0.113	0.119	0.105	0.109	0.112	0.115	0.113	0.119	0.112	0.114	0.121	0.114	0.113	0.115	0.124	0.122
50	0.118	0.123	0.127	0.128	0.128	0.13	0.13	0.123	0.122	0.118	0.12	0.119	0.122	0.125	0.127	0.115	0.118	0.128	0.126	0.118	0.116	0.115	0.123	0.127	0.123	0.121	0.119	0.11	0.114	0.11	0.118	0.12	0.128	0.114	0.12	0.106	0.11	0.113	0.116	0.113	0.12	0.113	0.115	0.123	0.115	0.114	0.116	0.125	0.123
51	0.119	0.124	0.128	0.13	0.128	0.132	0.132	0.124	0.124	0.12	0.121	0.122	0.123	0.127	0.129	0.117	0.12	0.13	0.128	0.119	0.117	0.116	0.124	0.128	0.125	0.122	0.12	0.111	0.115	0.111	0.119	0.122	0.13	0.115	0.121	0.107	0.111	0.114	0.117	0.115	0.121	0.114	0.116	0.124	0.117	0.115	0.118	0.127	0.124
52	0.121	0.126	0.13	0.133	0.128	0.134	0.135	0.127	0.126	0.121	0.123	0.124	0.124	0.128	0.131	0.117	0.122	0.131	0.129	0.12	0.118	0.117	0.129	0.129	0.126	0.124	0.121	0.111	0.116	0.112	0.12	0.124	0.132	0.116	0.122	0.108	0.112	0.115	0.118	0.115	0.123	0.115	0.117	0.125	0.118	0.117	0.119	0.129	0.126
53	0.122	0.127	0.132	0.134	0.127	0.135	0.136	0.128	0.127	0.123	0.125	0.127	0.126	0.129	0.133	0.118	0.123	0.132	0.131	0.121	0.119	0.117	0.13	0.131	0.128	0.125	0.123	0.113	0.117	0.113	0.121	0.126	0.134	0.118	0.123	0.109	0.113	0.116	0.119	0.116	0.124	0.116	0.118	0.126	0.119	0.117	0.12	0.13	0.127
54	0.123	0.128	0.132	0.137	0.129	0.137	0.139	0.13	0.129	0.124	0.127	0.13	0.127	0.131	0.136	0.119	0.124	0.134	0.133	0.122	0.121	0.119	0.129	0.132	0.129	0.127	0.124	0.114	0.118	0.114	0.123	0.128	0.136	0.119	0.125	0.11	0.113	0.117	0.12	0.117	0.126	0.117	0.12	0.128	0.121	0.118	0.121	0.132	0.128
55	0.125	0.129	0.134	0.138	0.131	0.139	0.141	0.131	0.13	0.125	0.128	0.133	0.129	0.132	0.137	0.12	0.126	0.136	0.134	0.124	0.122	0.12	0.131	0.135	0.131	0.129	0.125	0.115	0.119	0.115	0.124	0.129	0.138	0.12	0.126	0.111	0.114	0.118	0.121	0.118	0.127	0.118	0.121	0.129	0.122	0.12	0.123	0.134	0.13
56	0.126	0.131	0.136	0.14	0.133	0.14	0.142	0.132	0.131	0.126	0.129	0.135	0.13	0.134	0.138	0.121	0.126	0.137	0.136	0.125	0.123	0.12	0.132	0.136	0.133	0.13	0.126	0.116	0.12	0.116	0.125	0.131	0.14	0.121	0.127	0.112	0.115	0.119	0.122	0.119	0.129	0.119	0.122	0.13	0.122	0.124	0.124	0.136	0.132
57	0.127	0.132	0.138	0.142	0.134	0.141	0.145	0.134	0.133	0.128	0.131	0.138	0.132	0.136	0.14	0.122	0.128	0.139	0.137	0.126	0.125	0.122	0.133	0.137	0.134	0.131	0.127	0.116	0.121	0.117	0.127	0.133	0.141	0.122	0.128	0.113	0.116	0.12	0.123	0.12	0.131	0.12	0.123	0.132	0.123	0.122	0.125	0.137	0.133
58	0.129	0.134	0.14	0.147	0.135	0.144	0.147	0.137	0.135	0.13	0.134	0.143	0.134	0.137	0.143	0.124	0.13	0.141	0.139	0.127	0.126	0.123	0.136	0.139	0.137	0.134	0.129	0.118	0.122	0.118	0.129	0.136	0.145	0.124	0.13	0.114	0.117	0.121	0.125	0.121	0.133	0.121	0.124	0.133	0.125	0.123	0.127	0.14	0.135
59	0.13	0.135	0.142	0.149	0.137	0.146	0.151	0.139	0.138	0.132	0.136	0.146	0.136	0.139	0.147	0.125	0.131	0.143	0.141	0.129	0.128	0.125	0.137	0.141	0.139	0.136	0.131	0.118	0.123	0.119	0.131	0.138	0.148	0.126	0.131	0.115	0.118	0.123	0.126	0.122	0.136	0.123	0.126	0.135	0.126	0.125	0.129	0.142	0.136
60	0.132	0.137	0.146	0.15	0.139	0.148	0.153	0.141	0.14	0.134	0.136	0.15	0.138	0.141	0.149	0.126	0.133	0.145	0.143	0.13	0.129	0.126	0.139	0.144	0.141	0.138	0.132	0.119	0.124	0.12	0.132	0.139	0.149	0.127	0.133	0.116	0.118	0.124	0.127	0.123	0.136	0.124	0.127	0.136	0.127	0.126	0.131	0.144	0.137
61	0.134	0.139	0.15	0.151	0.138	0.149	0.157	0.143	0.142	0.136	0.137	0.153	0.139	0.142	0.149	0.127	0.135	0.146	0.144	0.132	0.132	0.127	0.142	0.146	0.143	0.139	0.133	0.119	0.125	0.121	0.135	0.14	0.152	0.129	0.135	0.118	0.119	0.124	0.128	0.124	0.138	0.125	0.128	0.138	0.128	0.127	0.132	0.146	0.139
62	0.136	0.141	0.152	0.154	0.141	0.152	0.159	0.145	0.144	0.138	0.14	0.156	0.142	0.144	0.155	0.129	0.137	0.148	0.146	0.133	0.133	0.129	0.144	0.148	0.145	0.142	0.134	0.12	0.127	0.122	0.137	0.143	0.154	0.13	0.135	0.119	0.12	0.126	0.129	0.126	0.14	0.126	0.13	0.139	0.129	0.129	0.134	0.148	0.141
63	0.137	0.143	0.153	0.157	0.139	0.154	0.164	0.147	0.148	0.141	0.142	0.159	0.144	0.147	0.158	0.131	0.138	0.151	0.148	0.135	0.134	0.131	0.146	0.151	0.148	0.144	0.136	0.121	0.128	0.123	0.14	0.145	0.157	0.132	0.137	0.12	0.122	0.127	0.131	0.127	0.142	0.128	0.132	0.141	0.13	0.131	0.136	0.15	0.143
64	0.139	0.145	0.156	0.159	0.141	0.156	0.167	0.149	0.15	0.143	0.145	0.163	0.146	0.151	0.162	0.132	0.14	0.153	0.15	0.136	0.136	0.133	0.148	0.153	0.15	0.146	0.138	0.122	0.13	0.124	0.142	0.147	0.16	0.134	0.139	0.121	0.122	0.128	0.132	0.128	0.144	0.13	0.133	0.142	0.131	0.132	0.137	0.153	0.145
65	0.141	0.148	0.16	0.162	0.142	0.158	0.17	0.151	0.153	0.145	0.147	0.165	0.148	0.15	0.166	0.134	0.142	0.155	0.151	0.138	0.137	0.134	0.151	0.156	0.152	0.148	0.139	0.123	0.131	0.125	0.144	0.15	0.163	0.135	0.14	0.123	0.123	0.129	0.134	0.129	0.146	0.131	0.134	0.147	0.133	0.134	0.14	0.155	0.147
66	0.143	0.149	0.159	0.164	0.145	0.161	0.177	0.154	0.158	0.149	0.15	0.167	0.151	0.152	0.17	0.135	0.143	0.157	0.154	0.14	0.139	0.136	0.153	0.158	0.154	0.15	0.142	0.123	0.133	0.127	0.146	0.152	0.165	0.137	0.142	0.124	0.125	0.132	0.135	0.131	0.148	0.133	0.136	0.146	0.135	0.136	0.141	0.158	0.149
67	0.145	0.152	0.161	0.167	0.148	0.163	0.178	0.156	0.159	0.151	0.154	0.171	0.152	0.155	0.174	0.136	0.145	0.159	0.156	0.142	0.141	0.138	0.156	0.16	0.157	0.153	0.144	0.124	0.135	0.128	0.149	0.154	0.168	0.14	0.144	0.126	0.126	0.132	0.137	0.132	0.15	0.134	0.138	0.148	0.135	0.137	0.143	0.161	0.151
68	0.147	0.155	0.167	0.172	0.15	0.165	0.184	0.16	0.163	0.154	0.161	0.171	0.155	0.157	0.179	0.14	0.149	0.161	0.158	0.143	0.143	0.14	0.158	0.164	0.16	0.155	0.145	0.125	0.137	0.129	0.153	0.159	0.169	0.142	0.146	0.127	0.127	0.134	0.138	0.134	0.155	0.136	0.14	0.15	0.136	0.139	0.145	0.164	0.153
69	0.149	0.156	0.167	0.172	0.152	0.168	0.19	0.161	0.167	0.156	0.165	0.174	0.157	0.159	0.183	0.141	0.151	0.164	0.159	0.146	0.146	0.142	0.161	0.166	0.162	0.157	0.147	0.126	0.139	0.131	0.154	0.161	0.172	0.143	0.148	0.128	0.129	0.135	0.14	0.135	0.156	0.138	0.141	0.152	0.137	0.14	0.147	0.167	0.155
70	0.151	0.157	0.168	0.174	0.155	0.17	0.198	0.164	0.17	0.158	0.171	0.172	0.159	0.162	0.187	0.143	0.154	0.166	0.162	0.147	0.147	0.144	0.163	0.169	0.164	0.16	0.15	0.127	0.141	0.132	0.157	0.164	0.174	0.144	0.151	0.13	0.13	0.137	0.141	0.136	0.16	0.139	0.144	0.154	0.138	0.142	0.149	0.169	0.157
71	0.153	0.16	0.171	0.179	0.156	0.173	0.203	0.167	0.172	0.161	0.177	0.173	0.162	0.165	0.191	0.146	0.157	0.168	0.164	0.149	0.149	0.146	0.166	0.172	0.167	0.162	0.152	0.129	0.143	0.134	0.159	0.167	0.176	0.146	0.153	0.132	0.132	0.138	0.143	0.138	0.162	0.141	0.146	0.156	0.14	0.144	0.152	0.173	0.159
72	0.156	0.162	0.173	0.181	0.159	0.175	0.208	0.17	0.175	0.163	0.178	0.172	0.164	0.168	0.196	0.147	0.159	0.171	0.166	0.151	0.152	0.148	0.169	0.174	0.17	0.165	0.155	0.13	0.145	0.135	0.163	0.17	0.179	0.148	0.155	0.133	0.133	0.14	0.145	0.139	0.164	0.143	0.148	0.159	0.142	0.146	0.154	0.179	0.162
73	0.158	0.165	0.177	0.185	0.165	0.178	0.214	0.174	0.179	0.166	0.181	0.168	0.167	0.169	0.203	0.149	0.161	0.173	0.169	0.154	0.154	0.15	0.171	0.177	0.173	0.167	0.157	0.131	0.147	0.137	0.167	0.173	0.184	0.151	0.157	0.135	0.135	0.142	0.147	0.141	0.167	0.145	0.15	0.161	0.143	0.148	0.156	0.178	0.165
74	0.161	0.167	0.18	0.193	0.165	0.181	0.219	0.178	0.183	0.168	0.186	0.168	0.169	0.173	0.207	0.153	0.164	0.176	0.17	0.156	0.157	0.152	0.174	0.18	0.177	0.169	0.16	0.132	0.149	0.139	0.17	0.178	0.185	0.153	0.159	0.138	0.137	0.143	0.149	0.142	0.171	0.147	0.154	0.164	0.145	0.149	0.159	0.183	0.166
75	0.162	0.17	0.183	0.199	0.17	0.183	0.225	0.18	0.188	0.17	0.189	0.168	0.171	0.174	0.21	0.156	0.166	0.178	0.172	0.158	0.159	0.155	0.176	0.183	0.179	0.171	0.161	0.134	0.151	0.141	0.173	0.181	0.185	0.154	0.162	0.14	0.139	0.145	0.15	0.144	0.174	0.148	0.156	0.165	0.148	0.151	0.161	0.189	0.168
76	0.165	0.172	0.186	0.203	0.173	0.189	0.23	0.183	0.187	0.171	0.193	0.171	0.174	0.178	0.212	0.157	0.169	0.181	0.175	0.16	0.161	0.157	0.179	0.186	0.18	0.174	0.163	0.135	0.153	0.143	0.174	0.185	0.187	0.157	0.165	0.141	0.141	0.147	0.152	0.145	0.178	0.15	0.158	0.168	0.15	0.153	0.163	0.187	0.17
77	0.167	0.175	0.189	0.21	0.176	0.191	0.233	0.186	0.189	0.173	0.2	0.174	0.177	0.181	0.212	0.16	0.172	0.184	0.177	0.163	0.164	0.159	0.182	0.189	0.183	0.175	0.166	0.136	0.155	0.144	0.18	0.189	0.19	0.158	0.167	0.144	0.142	0.149	0.154	0.147	0.181	0.154	0.159	0.171	0.153	0.155	0.165	0.191	0.172
78	0.17	0.178	0.192	0.218	0.177	0.193	0.243	0.19	0.196	0.176	0.204	0.177	0.179	0.184	0.217	0.161	0.174	0.188	0.181	0.165	0.166	0.161	0.185	0.191	0.186	0.178	0.168	0.137	0.157	0.146	0.181	0.194	0.192	0.161	0.171	0.146	0.145	0.151	0.157	0.149	0.185	0.154	0.162	0.175	0.154	0.157	0.169	0.194	0.175
79	0.172	0.181	0.196	0.228	0.18	0.196	0.254	0.192	0.197	0.179	0.209	0.18	0.182	0.187	0.221	0.162	0.177	0.19	0.183	0.167	0.168	0.163	0.189	0.195	0.19	0.18	0.171	0.138	0.16	0.148	0.184	0.196	0.195	0.163	0.174	0.148	0.146	0.153	0.159	0.15	0.19	0.157	0.165	0.177	0.155	0.159	0.171	0.198	0.177
80	0.175	0.183	0.198	0.235	0.185	0.199	0.262	0.195	0.197	0.181	0.213	0.185	0.185	0.191	0.22	0.164	0.18	0.194	0.185	0.17	0.17	0.166	0.191	0.198	0.191	0.183	0.176	0.14	0.162	0.15	0.187	0.202	0.198	0.164	0.176	0.151	0.148	0.155	0.161	0.152	0.192	0.16	0.168	0.181	0.157	0.164	0.174	0.202	0.18
81	0.178	0.187	0.202	0.24	0.191	0.202	0.262	0.198	0.201	0.184	0.219	0.189	0.188	0.195	0.22	0.17	0.184	0.197	0.188	0.172	0.173	0.169	0.194	0.202	0.193	0.186	0.177	0.141	0.165	0.152	0.192	0.207	0.201	0.167	0.181	0.152	0.151	0.157	0.163	0.154	0.196	0.16	0.168	0.185	0.16	0.163	0.176	0.207	0.182
82	0.181	0.191	0.206	0.25	0.193	0.205	0.275	0.204	0.208	0.188	0.224	0.194	0.191	0.199	0.226	0.173	0.187	0.199	0.191	0.175	0.176	0.172	0.198	0.206	0.196	0.19	0.18	0.143	0.168	0.154	0.196	0.217	0.204	0.169	0.185	0.156	0.153	0.159	0.166	0.155	0.203	0.163	0.172	0.188	0.162	0.165	0.181	0.209	0.185
83	0.184	0.194	0.209	0.254	0.196	0.208	0.276	0.205	0.21	0.19	0.23	0.197	0.195	0.204	0.226	0.175	0.19	0.201	0.193	0.177	0.179	0.173	0.201	0.209	0.199	0.193	0.182	0.144	0.17	0.157	0.198	0.219	0.207	0.171	0.189	0.159	0.155	0.161	0.168	0.157	0.207	0.165	0.174	0.193	0.164	0.167	0.182	0.212	0.188
84	0.187	0.198	0.214	0.264	0.198	0.211	0.283	0.211	0.215	0.194	0.24	0.201	0.196	0.209	0.232	0.18	0.194	0.207	0.198	0.18	0.182	0.176	0.204	0.214	0.203	0.195	0.188	0.146	0.173	0.159	0.206	0.228	0.211	0.174	0.193	0.162	0.158	0.164	0.17	0.159	0.216	0.168	0.178	0.198	0.166	0.169	0.185	0.216	0.191
85	0.19	0.201	0.219	0.275	0.197	0.215	0.289	0.214	0.219	0.196	0.252	0.204	0.199	0.215	0.231	0.182	0.199	0.212	0.2	0.183	0.185	0.179	0.208	0.216	0.205	0.201	0.188	0.148	0.176	0.161	0.211	0.238	0.213	0.176	0.195	0.165	0.161	0.166	0.173	0.161	0.225	0.17	0.182	0.2	0.169	0.171	0.188	0.22	0.194
86	0.193	0.203	0.221	0.275	0.202	0.22	0.285	0.216	0.22	0.199	0.26	0.207	0.202	0.218	0.23	0.184	0.203	0.215	0.203	0.186	0.188	0.181	0.211	0.22	0.208	0.202	0.192	0.15	0.178	0.164	0.214	0.243	0.216	0.179	0.198	0.166	0.164	0.168	0.175	0.163	0.23	0.172	0.186	0.204	0.17	0.173	0.191	0.226	0.197
87	0.196	0.206	0.22	0.266	0.203	0.223	0.268	0.216	0.214	0.201	0.26	0.21	0.206	0.224	0.222	0.186	0.204	0.224	0.205	0.189	0.19	0.183	0.214	0.223	0.211	0.203	0.197	0.152	0.181	0.166	0.214	0.241	0.218	0.181	0.206	0.166	0.167	0.17	0.178	0.164	0.223	0.174	0.183	0.208	0.172	0.177	0.194	0.228	0.199
88	0.199	0.209	0.224	0.275	0.207	0.227	0.251	0.22	0.218	0.204	0.27	0.213	0.209	0.227	0.223	0.191	0.209	0.224	0.208	0.191	0.193	0.185	0.217	0.227	0.213	0.207	0.199	0.154	0.184	0.169	0.214	0.252	0.22	0.184	0.208	0.168	0.169	0.173	0.18	0.166	0.233	0.177	0.185	0.213	0.177	0.177	0.196	0.231	0.203
89	0.202	0.212	0.228	0.26	0.211	0.233	0.238	0.223	0.221	0.206	0.278	0.213	0.212	0.23	0.225	0.194	0.211	0.228	0.211	0.194	0.196	0.188	0.223	0.23	0.216	0.21	0.2	0.156	0.188	0.172	0.214	0.261	0.224	0.186	0.212	0.17	0.173	0.176	0.183	0.168	0.242	0.182	0.187	0.216	0.178	0.181	0.2	0.236	0.206
90	0.206	0.217	0.23	0.249	0.215	0.237	0.242	0.225	0.223	0.209	0.281	0.217	0.215	0.233	0.225	0.199	0.216	0.229	0.213	0.197	0.201	0.191	0.227	0.235	0.219	0.213	0.203	0.158	0.192	0.175	0.213	0.269	0.228	0.189	0.216	0.172	0.175	0.178	0.186	0.17	0.251	0.184	0.189	0.219	0.18	0.189	0.203	0.241	0.208
91	0.209	0.221	0.234	0.241	0.218	0.244	0.243	0.226	0.226	0.211	0.284	0.223	0.218	0.237	0.228	0.206	0.219	0.236	0.216	0.199	0.203	0.195	0.232	0.238	0.222	0.216	0.206	0.16	0.196	0.177	0.214	0.271	0.23	0.193	0.22	0.175	0.18	0.181	0.188	0.172	0.257	0.188	0.192	0.223	0.183	0.184	0.205	0.247	0.211
92	0.211	0.223	0.232	0.242	0.225	0.249	0.244	0.232	0.229	0.215	0.287	0.226	0.223	0.239	0.233	0.209	0.221	0.234	0.221	0.204	0.205	0.199	0.232	0.239	0.226	0.223	0.21	0.162	0.202	0.18	0.217	0.251	0.233	0.195	0.222	0.177	0.184	0.184	0.191	0.174	0.241	0.189	0.194	0.225	0.187	0.186	0.208	0.252	0.214
93	0.215	0.227	0.24	0.244	0.228	0.252	0.247	0.235	0.23	0.217	0.292	0.235	0.228	0.242	0.234	0.214	0.225	0.242	0.225	0.208	0.208	0.202	0.237	0.24	0.226	0.221	0.213	0.164	0.209	0.183	0.219	0.247	0.237	0.197	0.224	0.18	0.188	0.186	0.194	0.176	0.25	0.189	0.198	0.227	0.191	0.191	0.211	0.255	0.216
94	0.218	0.229	0.243	0.247	0.234	0.255	0.25	0.236	0.235	0.221	0.287	0.241	0.232	0.245	0.237	0.218	0.228	0.246	0.228	0.212	0.21	0.206	0.238	0.242	0.231	0.226	0.217	0.167	0.215	0.186	0.223	0.237	0.239	0.198	0.228	0.182	0.192	0.191	0.197	0.179	0.241	0.192	0.201	0.229	0.194	0.195	0.216	0.264	0.222
95	0.22	0.229	0.244	0.25	0.234	0.256	0.252	0.239	0.239	0.223	0.266	0.244	0.236	0.249	0.24	0.221	0.23	0.247	0.231	0.216	0.213	0.212	0.241	0.253	0.233	0.23	0.22	0.169	0.218	0.189	0.225	0.237	0.243	0.201	0.23	0.184	0.197	0.196	0.199	0.181	0.234	0.195	0.203	0.231	0.197	0.197	0.218	0.265	0.226
96	0.222	0.23	0.249	0.253	0.236	0.259	0.254	0.24	0.24	0.225	0.239	0.252	0.242	0.252	0.242	0.232	0.23	0.252	0.234	0.221	0.215	0.22	0.242	0.257	0.234	0.233	0.224	0.171	0.217	0.192	0.227	0.237	0.246	0.204	0.233	0.187	0.201	0.203	0.203	0.183	0.237	0.197	0.205	0.234	0.204	0.201	0.221	0.271	0.228
97	0.223	0.239	0.251	0.254	0.239	0.262	0.257	0.242	0.243	0.229	0.239	0.257	0.249	0.255	0.248	0.24	0.232	0.257	0.237	0.226	0.22	0.224	0.251	0.26	0.238	0.238	0.228	0.174	0.222	0.195	0.231	0.24	0.251	0.207	0.236	0.19	0.207	0.21	0.207	0.186	0.238	0.199	0.209	0.236	0.212	0.206	0.222	0.272	0.231
98	0.232	0.242	0.254	0.257	0.244	0.264	0.259	0.245	0.245	0.233	0.242	0.261	0.252	0.259	0.246	0.243	0.241	0.256	0.238	0.226	0.223	0.228	0.256	0.262	0.239	0.241	0.231	0.176	0.226	0.197	0.235	0.242	0.259	0.209	0.239	0.193	0.211	0.213	0.21	0.188	0.24	0.204	0.212	0.239	0.212	0.212	0.225	0.272	0.233
99	0.233	0.243	0.26	0.257	0.244	0.265	0.261	0.247	0.248	0.236	0.246	0.267	0.256	0.262	0.254	0.244	0.241	0.262	0.241	0.228	0.225	0.23	0.26	0.266	0.245	0.245	0.234	0.178	0.227	0.202	0.24	0.245	0.256	0.212	0.24	0.197	0.214	0.213	0.213	0.191	0.243	0.207	0.215	0.24	0.214	0.213	0.231	0.276	0.235
100	0.234	0.246	0.257	0.262	0.247	0.265	0.264	0.249	0.25	0.239	0.249	0.258	0.259	0.266	0.255	0.255	0.242	0.263	0.245	0.234	0.231	0.234	0.263	0.269	0.248	0.248	0.237	0.18	0.23	0.206	0.243	0.246	0.256	0.218	0.242	0.198	0.218	0.217	0.217	0.194	0.247	0.214	0.217	0.242	0.216	0.219	0.236	0.276	0.237
101	0.237	0.247	0.263	0.264	0.247	0.269	0.267	0.253	0.252	0.241	0.25	0.252	0.262	0.267	0.256	0.261	0.243	0.256	0.246	0.237	0.236	0.234	0.266	0.276	0.25	0.251	0.245	0.183	0.232	0.211	0.246	0.248	0.264	0.222	0.244	0.2	0.22	0.219	0.219	0.196	0.247	0.216	0.219	0.243	0.221	0.22	0.236	0.278	0.24
102	0.239	0.25	0.266	0.262	0.25	0.272	0.269	0.256	0.255	0.244	0.253	0.248	0.265	0.268	0.257	0.248	0.244	0.261	0.249	0.242	0.239	0.239	0.269	0.278	0.254	0.255	0.248	0.188	0.236	0.214	0.247	0.255	0.26	0.223	0.246	0.203	0.222	0.221	0.223	0.199	0.25	0.216	0.222	0.245	0.223	0.221	0.239	0.281	0.243
103	0.245	0.254	0.261	0.265	0.252	0.277	0.271	0.26	0.257	0.245	0.257	0.252	0.268	0.267	0.264	0.254	0.247	0.265	0.252	0.243	0.242	0.242	0.277	0.284	0.255	0.256	0.249	0.19	0.24	0.224	0.249	0.255	0.266	0.225	0.248	0.206	0.225	0.225	0.229	0.201	0.251	0.218	0.225	0.247	0.225	0.221	0.241	0.274	0.246
104	0.247	0.26	0.268	0.272	0.255	0.28	0.274	0.263	0.261	0.248	0.26	0.255	0.271	0.266	0.261	0.249	0.248	0.27	0.255	0.245	0.247	0.244	0.284	0.287	0.255	0.254	0.254	0.193	0.243	0.227	0.25	0.256	0.268	0.23	0.251	0.208	0.229	0.228	0.229	0.203	0.256	0.225	0.227	0.25	0.229	0.226	0.242	0.275	0.249
105	0.253	0.258	0.268	0.269	0.258	0.28	0.277	0.267	0.264	0.251	0.264	0.26	0.275	0.266	0.266	0.241	0.25	0.273	0.257	0.251	0.253	0.247	0.285	0.29	0.259	0.261	0.249	0.191	0.247	0.228	0.256	0.26	0.27	0.232	0.252	0.211	0.232	0.231	0.236	0.206	0.258	0.227	0.228	0.252	0.231	0.227	0.243	0.276	0.252
106	0.256	0.258	0.268	0.271	0.259	0.279	0.279	0.269	0.267	0.254	0.259	0.264	0.278	0.268	0.269	0.24	0.253	0.278	0.263	0.254	0.26	0.249	0.296	0.291	0.26	0.261	0.252	0.195	0.252	0.231	0.256	0.259	0.272	0.232	0.255	0.212	0.234	0.234	0.24	0.209	0.257	0.229	0.232	0.254	0.234	0.231	0.251	0.278	0.255
107	0.252	0.26	0.273	0.273	0.263	0.285	0.282	0.272	0.269	0.258	0.259	0.267	0.279	0.271	0.274	0.242	0.255	0.272	0.265	0.257	0.262	0.252	0.294	0.291	0.265	0.266	0.261	0.197	0.252	0.233	0.258	0.259	0.274	0.237	0.261	0.216	0.237	0.236	0.244	0.212	0.256	0.231	0.234	0.257	0.237	0.231	0.248	0.28	0.257
108	0.257	0.265	0.271	0.275	0.264	0.29	0.283	0.275	0.272	0.261	0.267	0.268	0.281	0.274	0.271	0.244	0.257	0.284	0.266	0.259	0.263	0.255	0.304	0.29	0.266	0.261	0.255	0.205	0.253	0.239	0.255	0.261	0.276	0.237	0.264	0.22	0.241	0.239	0.246	0.214	0.264	0.234	0.235	0.261	0.24	0.234	0.253	0.282	0.26
109	0.259	0.264	0.272	0.277	0.269	0.288	0.287	0.277	0.275	0.263	0.266	0.27	0.283	0.276	0.275	0.247	0.261	0.28	0.268	0.255	0.263	0.257	0.301	0.289	0.267	0.266	0.257	0.205	0.257	0.241	0.264	0.266	0.272	0.241	0.265	0.221	0.245	0.241	0.25	0.216	0.26	0.235	0.237	0.265	0.247	0.232	0.255	0.281	0.263
110	0.26	0.263	0.274	0.279	0.264	0.29	0.288	0.28	0.277	0.266	0.266	0.271	0.284	0.278	0.28	0.248	0.265	0.283	0.269	0.262	0.272	0.261	0.305	0.291	0.27	0.262	0.264	0.207	0.26	0.244	0.261	0.266	0.284	0.24	0.269	0.223	0.248	0.242	0.247	0.219	0.262	0.234	0.24	0.268	0.243	0.238	0.254	0.286	0.265
111	0.26	0.264	0.274	0.283	0.27	0.294	0.294	0.281	0.28	0.268	0.268	0.273	0.287	0.281	0.281	0.251	0.267	0.278	0.274	0.266	0.277	0.264	0.311	0.282	0.269	0.271	0.268	0.212	0.264	0.25	0.266	0.268	0.281	0.239	0.271	0.226	0.251	0.244	0.249	0.223	0.266	0.236	0.244	0.272	0.246	0.24	0.261	0.288	0.268
112	0.257	0.272	0.28	0.284	0.278	0.298	0.293	0.284	0.282	0.27	0.27	0.274	0.29	0.284	0.285	0.253	0.27	0.282	0.273	0.267	0.277	0.267	0.309	0.282	0.268	0.274	0.27	0.211	0.265	0.251	0.267	0.27	0.281	0.249	0.266	0.227	0.255	0.246	0.253	0.227	0.267	0.235	0.246	0.272	0.248	0.243	0.26	0.291	0.269
113	0.265	0.267	0.283	0.286	0.287	0.292	0.294	0.284	0.285	0.273	0.279	0.274	0.293	0.286	0.281	0.255	0.273	0.291	0.282	0.272	0.281	0.27	0.311	0.283	0.274	0.276	0.271	0.215	0.268	0.255	0.265	0.274	0.282	0.246	0.272	0.229	0.257	0.248	0.251	0.229	0.269	0.239	0.245	0.272	0.251	0.245	0.262	0.291	0.272
114	0.26	0.27	0.282	0.289	0.282	0.294	0.3	0.287	0.288	0.275	0.274	0.274	0.294	0.287	0.282	0.256	0.275	0.285	0.278	0.264	0.281	0.272	0.314	0.283	0.278	0.272	0.28	0.219	0.269	0.255	0.268	0.274	0.284	0.248	0.276	0.231	0.26	0.251	0.252	0.231	0.273	0.244	0.252	0.277	0.252	0.246	0.265	0.295	0.276
115	0.261	0.269	0.281	0.291	0.279	0.298	0.299	0.29	0.287	0.277	0.276	0.275	0.298	0.288	0.285	0.257	0.277	0.288	0.279	0.269	0.284	0.274	0.312	0.281	0.273	0.277	0.278	0.22	0.266	0.26	0.272	0.276	0.287	0.259	0.277	0.233	0.263	0.255	0.257	0.233	0.273	0.242	0.251	0.281	0.254	0.244	0.27	0.296	0.275
116	0.263	0.274	0.284	0.293	0.285	0.304	0.301	0.29	0.29	0.28	0.278	0.278	0.297	0.291	0.286	0.259	0.279	0.288	0.291	0.279	0.281	0.276	0.309	0.283	0.276	0.28	0.28	0.224	0.273	0.263	0.28	0.279	0.295	0.251	0.279	0.234	0.266	0.256	0.256	0.235	0.279	0.249	0.253	0.281	0.256	0.252	0.268	0.297	0.28
117	0.269	0.281	0.286	0.293	0.282	0.304	0.303	0.293	0.292	0.282	0.282	0.278	0.299	0.293	0.288	0.262	0.281	0.294	0.292	0.273	0.283	0.279	0.312	0.284	0.278	0.283	0.283	0.221	0.274	0.265	0.283	0.282	0.29	0.254	0.281	0.238	0.269	0.258	0.263	0.237	0.278	0.252	0.255	0.282	0.258	0.252	0.27	0.302	0.281
118	0.275	0.276	0.288	0.295	0.28	0.301	0.304	0.294	0.293	0.283	0.285	0.281	0.304	0.295	0.291	0.263	0.281	0.297	0.285	0.282	0.284	0.279	0.306	0.286	0.274	0.282	0.287	0.223	0.276	0.268	0.279	0.284	0.298	0.256	0.281	0.239	0.271	0.259	0.261	0.239	0.281	0.252	0.259	0.284	0.26	0.254	0.273	0.304	0.284
119	0.268	0.275	0.292	0.3	0.284	0.299	0.305	0.295	0.296	0.284	0.287	0.282	0.304	0.297	0.292	0.265	0.283	0.299	0.292	0.28	0.295	0.283	0.315	0.288	0.282	0.282	0.285	0.23	0.278	0.27	0.285	0.286	0.294	0.265	0.277	0.242	0.274	0.262	0.271	0.242	0.284	0.257	0.259	0.283	0.261	0.259	0.272	0.305	0.285
120	0.269	0.28	0.29	0.299	0.29	0.303	0.306	0.297	0.297	0.287	0.29	0.285	0.304	0.298	0.296	0.267	0.284	0.297	0.287	0.28	0.297	0.285	0.31	0.288	0.278	0.285	0.288	0.229	0.278	0.271	0.281	0.287	0.298	0.256	0.279	0.246	0.276	0.265	0.271	0.244	0.282	0.259	0.26	0.283	0.263	0.258	0.273	0.307	0.285
121	0.272	0.282	0.297	0.3	0.289	0.303	0.309	0.299	0.299	0.288	0.289	0.285	0.308	0.301	0.293	0.275	0.286	0.305	0.288	0.274	0.296	0.285	0.314	0.29	0.287	0.281	0.291	0.229	0.282	0.275	0.284	0.288	0.299	0.26	0.286	0.247	0.279	0.266	0.275	0.246	0.285	0.259	0.26	0.287	0.265	0.258	0.276	0.31	0.289
122	0.276	0.291	0.294	0.302	0.283	0.305	0.31	0.3	0.301	0.29	0.291	0.287	0.31	0.304	0.294	0.274	0.287	0.303	0.289	0.277	0.293	0.29	0.319	0.294	0.281	0.289	0.282	0.234	0.281	0.277	0.294	0.29	0.295	0.268	0.289	0.25	0.28	0.266	0.275	0.249	0.289	0.258	0.263	0.284	0.267	0.258	0.276	0.312	0.293
123	0.276	0.285	0.296	0.302	0.282	0.306	0.311	0.301	0.302	0.292	0.292	0.29	0.312	0.306	0.296	0.281	0.289	0.301	0.29	0.284	0.296	0.291	0.321	0.295	0.291	0.29	0.29	0.228	0.285	0.278	0.287	0.292	0.297	0.268	0.291	0.25	0.283	0.269	0.275	0.252	0.29	0.261	0.267	0.281	0.269	0.266	0.283	0.307	0.292
124	0.278	0.286	0.297	0.304	0.285	0.308	0.31	0.301	0.303	0.295	0.296	0.292	0.314	0.308	0.298	0.28	0.291	0.308	0.292	0.279	0.297	0.294	0.319	0.296	0.292	0.287	0.285	0.233	0.282	0.281	0.29	0.294	0.298	0.262	0.295	0.251	0.288	0.271	0.28	0.255	0.292	0.266	0.269	0.283	0.273	0.268	0.282	0.312	0.292
125	0.278	0.291	0.297	0.305	0.286	0.31	0.311	0.303	0.305	0.296	0.297	0.294	0.315	0.311	0.3	0.282	0.292	0.31	0.302	0.281	0.303	0.296	0.321	0.298	0.286	0.29	0.289	0.237	0.289	0.278	0.292	0.295	0.303	0.264	0.294	0.253	0.287	0.274	0.277	0.257	0.292	0.265	0.273	0.287	0.272	0.27	0.283	0.318	0.302
126	0.284	0.29	0.307	0.306	0.288	0.311	0.313	0.306	0.307	0.297	0.298	0.294	0.318	0.314	0.302	0.288	0.295	0.306	0.296	0.281	0.3	0.298	0.323	0.299	0.288	0.293	0.289	0.244	0.282	0.285	0.289	0.297	0.302	0.266	0.3	0.255	0.291	0.275	0.282	0.259	0.293	0.262	0.271	0.294	0.278	0.271	0.284	0.319	0.296
127	0.282	0.292	0.3	0.307	0.289	0.313	0.315	0.308	0.308	0.297	0.299	0.298	0.32	0.315	0.303	0.287	0.297	0.312	0.298	0.287	0.302	0.3	0.329	0.3	0.291	0.29	0.289	0.233	0.285	0.287	0.291	0.297	0.306	0.268	0.294	0.257	0.292	0.278	0.279	0.262	0.294	0.27	0.275	0.296	0.275	0.27	0.286	0.323	0.298
128	0.284	0.293	0.302	0.308	0.29	0.316	0.317	0.309	0.309	0.299	0.299	0.3	0.324	0.318	0.302	0.286	0.296	0.31	0.3	0.291	0.309	0.299	0.327	0.304	0.291	0.293	0.291	0.245	0.287	0.288	0.293	0.298	0.305	0.269	0.296	0.259	0.293	0.279	0.287	0.264	0.295	0.282	0.274	0.297	0.276	0.271	0.29	0.321	0.301
129	0.287	0.292	0.303	0.31	0.291	0.318	0.319	0.309	0.311	0.301	0.302	0.302	0.326	0.32	0.303	0.291	0.3	0.314	0.3	0.288	0.312	0.301	0.33	0.303	0.292	0.295	0.292	0.234	0.294	0.291	0.299	0.299	0.307	0.27	0.298	0.261	0.296	0.281	0.284	0.267	0.296	0.269	0.277	0.29	0.278	0.272	0.289	0.319	0.299
130	0.292	0.301	0.304	0.311	0.293	0.32	0.321	0.311	0.31	0.302	0.303	0.305	0.328	0.322	0.305	0.291	0.299	0.314	0.303	0.29	0.307	0.307	0.332	0.305	0.293	0.296	0.296	0.235	0.295	0.291	0.301	0.299	0.315	0.272	0.3	0.263	0.298	0.283	0.289	0.27	0.3	0.276	0.278	0.292	0.282	0.274	0.292	0.321	0.302
131	0.287	0.302	0.305	0.312	0.295	0.322	0.321	0.313	0.312	0.304	0.304	0.307	0.328	0.323	0.307	0.292	0.303	0.316	0.305	0.291	0.308	0.305	0.34	0.308	0.295	0.3	0.302	0.239	0.296	0.294	0.298	0.3	0.313	0.273	0.302	0.262	0.3	0.286	0.284	0.272	0.299	0.271	0.283	0.294	0.28	0.275	0.293	0.322	0.304
132	0.288	0.298	0.307	0.313	0.296	0.324	0.322	0.314	0.313	0.306	0.306	0.308	0.332	0.325	0.308	0.297	0.304	0.318	0.303	0.291	0.31	0.307	0.333	0.307	0.299	0.305	0.301	0.243	0.298	0.295	0.298	0.302	0.31	0.275	0.303	0.266	0.302	0.288	0.284	0.274	0.3	0.274	0.283	0.296	0.282	0.278	0.294	0.325	0.306
133	0.288	0.298	0.307	0.314	0.298	0.325	0.323	0.315	0.315	0.304	0.307	0.309	0.33	0.328	0.309	0.297	0.305	0.319	0.304	0.294	0.312	0.309	0.335	0.31	0.302	0.306	0.301	0.239	0.301	0.297	0.306	0.304	0.311	0.276	0.305	0.267	0.303	0.29	0.287	0.277	0.301	0.278	0.285	0.299	0.283	0.28	0.3	0.327	0.307
134	0.29	0.298	0.308	0.316	0.305	0.327	0.324	0.317	0.317	0.307	0.308	0.308	0.33	0.327	0.311	0.298	0.306	0.321	0.31	0.296	0.315	0.311	0.338	0.309	0.302	0.303	0.299	0.243	0.303	0.298	0.305	0.305	0.313	0.278	0.307	0.267	0.306	0.292	0.295	0.278	0.302	0.273	0.289	0.301	0.287	0.284	0.297	0.329	0.315
135	0.291	0.3	0.31	0.317	0.302	0.329	0.326	0.319	0.319	0.307	0.31	0.313	0.338	0.33	0.312	0.304	0.306	0.322	0.314	0.298	0.317	0.314	0.345	0.31	0.298	0.303	0.308	0.245	0.302	0.301	0.308	0.309	0.316	0.279	0.308	0.269	0.308	0.295	0.297	0.28	0.303	0.282	0.287	0.302	0.287	0.286	0.299	0.331	0.314
136	0.292	0.301	0.311	0.318	0.302	0.331	0.327	0.32	0.319	0.309	0.311	0.314	0.335	0.331	0.314	0.301	0.306	0.324	0.315	0.298	0.322	0.317	0.345	0.311	0.299	0.308	0.308	0.246	0.3	0.303	0.304	0.308	0.317	0.281	0.31	0.273	0.311	0.291	0.3	0.282	0.306	0.279	0.292	0.303	0.29	0.29	0.297	0.334	0.312
137	0.294	0.304	0.312	0.32	0.313	0.332	0.329	0.322	0.321	0.311	0.312	0.316	0.344	0.335	0.315	0.302	0.311	0.325	0.317	0.3	0.324	0.318	0.349	0.315	0.302	0.312	0.31	0.248	0.302	0.304	0.305	0.31	0.318	0.282	0.312	0.272	0.312	0.294	0.293	0.284	0.306	0.282	0.292	0.305	0.292	0.291	0.299	0.335	0.317
138	0.295	0.304	0.312	0.32	0.306	0.334	0.33	0.323	0.321	0.313	0.313	0.317	0.34	0.335	0.316	0.307	0.309	0.327	0.316	0.302	0.328	0.325	0.35	0.314	0.305	0.314	0.305	0.249	0.308	0.305	0.307	0.311	0.327	0.283	0.314	0.275	0.315	0.294	0.295	0.286	0.307	0.287	0.293	0.307	0.292	0.294	0.302	0.337	0.316
139	0.295	0.304	0.313	0.322	0.307	0.335	0.331	0.325	0.323	0.313	0.316	0.318	0.347	0.339	0.318	0.307	0.31	0.329	0.32	0.305	0.329	0.322	0.345	0.316	0.309	0.316	0.31	0.25	0.305	0.308	0.309	0.313	0.321	0.285	0.315	0.276	0.317	0.297	0.298	0.29	0.309	0.282	0.294	0.309	0.293	0.296	0.302	0.339	0.317
140	0.295	0.305	0.315	0.324	0.308	0.337	0.332	0.327	0.324	0.314	0.317	0.317	0.345	0.339	0.319	0.311	0.311	0.33	0.317	0.306	0.33	0.324	0.346	0.318	0.314	0.314	0.307	0.25	0.307	0.309	0.31	0.314	0.322	0.286	0.317	0.278	0.319	0.299	0.298	0.291	0.31	0.283	0.295	0.31	0.295	0.298	0.303	0.34	0.318
141	0.297	0.306	0.316	0.324	0.31	0.338	0.333	0.328	0.325	0.316	0.317	0.319	0.351	0.34	0.32	0.309	0.313	0.332	0.323	0.307	0.332	0.325	0.348	0.318	0.315	0.319	0.309	0.254	0.308	0.312	0.312	0.315	0.324	0.287	0.319	0.278	0.321	0.301	0.3	0.293	0.311	0.284	0.296	0.311	0.296	0.299	0.306	0.342	0.318
142	0.298	0.308	0.317	0.326	0.312	0.34	0.334	0.329	0.327	0.317	0.319	0.32	0.347	0.342	0.321	0.31	0.314	0.333	0.318	0.31	0.327	0.327	0.349	0.321	0.315	0.32	0.31	0.256	0.31	0.315	0.314	0.317	0.325	0.289	0.32	0.277	0.324	0.302	0.301	0.295	0.313	0.286	0.3	0.313	0.297	0.301	0.306	0.344	0.32
143	0.3	0.308	0.319	0.326	0.314	0.342	0.336	0.331	0.328	0.319	0.32	0.322	0.349	0.345	0.324	0.31	0.316	0.336	0.319	0.311	0.331	0.329	0.352	0.328	0.317	0.312	0.311	0.259	0.313	0.317	0.315	0.318	0.327	0.29	0.322	0.279	0.326	0.303	0.303	0.295	0.314	0.287	0.297	0.315	0.298	0.302	0.309	0.345	0.32
144	0.3	0.309	0.32	0.328	0.315	0.345	0.338	0.332	0.33	0.32	0.322	0.323	0.355	0.347	0.326	0.311	0.318	0.336	0.32	0.312	0.329	0.332	0.353	0.326	0.319	0.314	0.313	0.262	0.313	0.318	0.316	0.32	0.328	0.291	0.323	0.279	0.325	0.305	0.305	0.296	0.316	0.297	0.298	0.316	0.3	0.305	0.311	0.346	0.322
145	0.301	0.31	0.321	0.329	0.316	0.345	0.339	0.334	0.331	0.321	0.323	0.325	0.353	0.347	0.325	0.312	0.319	0.338	0.322	0.314	0.333	0.334	0.355	0.324	0.309	0.322	0.315	0.262	0.316	0.32	0.318	0.321	0.329	0.293	0.325	0.282	0.33	0.306	0.306	0.298	0.317	0.29	0.298	0.317	0.301	0.306	0.321	0.347	0.323
146	0.302	0.31	0.322	0.33	0.318	0.346	0.34	0.335	0.332	0.322	0.325	0.326	0.359	0.349	0.326	0.313	0.32	0.338	0.323	0.314	0.337	0.336	0.365	0.325	0.32	0.316	0.316	0.265	0.317	0.323	0.32	0.324	0.33	0.294	0.326	0.283	0.332	0.308	0.308	0.3	0.318	0.292	0.3	0.319	0.302	0.304	0.314	0.349	0.324
147	0.303	0.311	0.323	0.331	0.319	0.348	0.342	0.346	0.333	0.324	0.327	0.328	0.356	0.351	0.328	0.314	0.321	0.34	0.335	0.316	0.34	0.337	0.359	0.328	0.314	0.318	0.318	0.261	0.318	0.324	0.321	0.325	0.331	0.295	0.328	0.284	0.333	0.309	0.309	0.301	0.32	0.293	0.302	0.32	0.304	0.304	0.316	0.35	0.326
148	0.305	0.312	0.324	0.332	0.32	0.353	0.342	0.338	0.334	0.325	0.328	0.329	0.358	0.353	0.333	0.316	0.324	0.341	0.325	0.318	0.343	0.339	0.362	0.332	0.314	0.327	0.319	0.262	0.32	0.32	0.322	0.324	0.333	0.297	0.329	0.285	0.336	0.311	0.311	0.301	0.32	0.295	0.303	0.321	0.306	0.304	0.317	0.352	0.327
149	0.306	0.314	0.325	0.334	0.321	0.351	0.343	0.34	0.335	0.327	0.329	0.33	0.36	0.353	0.331	0.318	0.324	0.348	0.326	0.319	0.343	0.34	0.37	0.329	0.315	0.321	0.319	0.26	0.322	0.322	0.324	0.325	0.334	0.298	0.33	0.286	0.337	0.313	0.313	0.303	0.321	0.296	0.304	0.322	0.307	0.307	0.317	0.353	0.328
150	0.307	0.316	0.326	0.335	0.324	0.353	0.348	0.342	0.337	0.328	0.33	0.331	0.362	0.355	0.331	0.318	0.325	0.344	0.327	0.321	0.346	0.342	0.364	0.33	0.317	0.322	0.321	0.261	0.323	0.325	0.325	0.327	0.336	0.3	0.332	0.288	0.337	0.314	0.314	0.307	0.322	0.298	0.308	0.324	0.31	0.306	0.318	0.354	0.33
151	0.308	0.317	0.327	0.336	0.324	0.354	0.346	0.343	0.338	0.329	0.332	0.332	0.362	0.357	0.333	0.32	0.326	0.345	0.329	0.321	0.347	0.344	0.366	0.331	0.317	0.321	0.322	0.263	0.324	0.326	0.326	0.328	0.337	0.301	0.333	0.291	0.34	0.315	0.316	0.308	0.324	0.3	0.308	0.325	0.309	0.308	0.318	0.355	0.331
152	0.31	0.318	0.328	0.337	0.325	0.357	0.347	0.344	0.339	0.331	0.332	0.332	0.365	0.358	0.333	0.321	0.329	0.346	0.331	0.323	0.345	0.345	0.37	0.333	0.318	0.323	0.325	0.263	0.326	0.327	0.327	0.329	0.338	0.302	0.334	0.289	0.34	0.317	0.317	0.307	0.325	0.302	0.308	0.326	0.311	0.309	0.32	0.357	0.333
153	0.31	0.32	0.33	0.339	0.326	0.357	0.348	0.345	0.341	0.332	0.334	0.334	0.367	0.359	0.342	0.323	0.328	0.347	0.332	0.324	0.345	0.346	0.368	0.338	0.321	0.324	0.325	0.265	0.327	0.328	0.329	0.331	0.339	0.303	0.336	0.292	0.339	0.318	0.318	0.307	0.326	0.304	0.309	0.328	0.311	0.31	0.32	0.359	0.334
154	0.311	0.32	0.331	0.339	0.329	0.36	0.349	0.346	0.342	0.332	0.335	0.335	0.368	0.36	0.336	0.326	0.33	0.348	0.336	0.325	0.347	0.348	0.369	0.335	0.32	0.326	0.327	0.266	0.329	0.33	0.331	0.331	0.341	0.304	0.338	0.293	0.344	0.321	0.319	0.311	0.327	0.305	0.31	0.329	0.313	0.312	0.321	0.359	0.335
155	0.313	0.321	0.332	0.341	0.335	0.369	0.354	0.348	0.346	0.333	0.337	0.336	0.369	0.363	0.337	0.324	0.331	0.349	0.335	0.327	0.347	0.35	0.371	0.337	0.322	0.327	0.328	0.267	0.33	0.332	0.332	0.332	0.342	0.305	0.339	0.292	0.344	0.323	0.321	0.312	0.329	0.306	0.312	0.331	0.315	0.314	0.323	0.36	0.335
156	0.314	0.323	0.334	0.342	0.331	0.361	0.352	0.35	0.344	0.335	0.338	0.338	0.371	0.365	0.338	0.325	0.332	0.35	0.337	0.328	0.351	0.351	0.373	0.338	0.323	0.329	0.33	0.269	0.331	0.333	0.334	0.334	0.343	0.307	0.341	0.294	0.348	0.323	0.322	0.313	0.33	0.309	0.313	0.332	0.316	0.315	0.325	0.361	0.337
157	0.316	0.332	0.334	0.345	0.331	0.363	0.355	0.351	0.345	0.336	0.341	0.339	0.377	0.366	0.339	0.327	0.333	0.356	0.337	0.328	0.35	0.353	0.374	0.339	0.324	0.329	0.331	0.276	0.333	0.336	0.335	0.334	0.344	0.308	0.342	0.293	0.348	0.324	0.324	0.314	0.331	0.309	0.317	0.332	0.319	0.317	0.332	0.361	0.338
158	0.316	0.325	0.335	0.344	0.335	0.363	0.355	0.352	0.346	0.337	0.34	0.339	0.376	0.366	0.341	0.328	0.335	0.352	0.339	0.337	0.35	0.354	0.376	0.346	0.324	0.336	0.332	0.28	0.335	0.336	0.336	0.336	0.345	0.309	0.343	0.295	0.351	0.326	0.325	0.315	0.332	0.31	0.315	0.336	0.317	0.318	0.326	0.362	0.339
159	0.318	0.327	0.336	0.345	0.335	0.365	0.355	0.353	0.347	0.339	0.347	0.34	0.375	0.368	0.341	0.329	0.335	0.354	0.339	0.332	0.351	0.355	0.377	0.341	0.326	0.332	0.333	0.276	0.336	0.337	0.337	0.337	0.347	0.31	0.344	0.296	0.352	0.329	0.327	0.316	0.333	0.312	0.316	0.335	0.319	0.32	0.327	0.364	0.34
160	0.319	0.327	0.341	0.347	0.34	0.366	0.356	0.354	0.348	0.34	0.342	0.342	0.383	0.369	0.342	0.33	0.337	0.356	0.346	0.332	0.353	0.357	0.379	0.342	0.332	0.334	0.335	0.278	0.337	0.339	0.339	0.338	0.348	0.311	0.345	0.297	0.352	0.329	0.328	0.318	0.334	0.313	0.317	0.336	0.32	0.321	0.328	0.364	0.342
161	0.321	0.337	0.338	0.349	0.339	0.368	0.357	0.356	0.35	0.341	0.344	0.343	0.381	0.373	0.348	0.334	0.338	0.356	0.341	0.333	0.354	0.358	0.38	0.343	0.328	0.335	0.335	0.274	0.338	0.341	0.34	0.34	0.349	0.312	0.349	0.298	0.356	0.335	0.329	0.32	0.335	0.314	0.318	0.337	0.322	0.322	0.329	0.366	0.344
162	0.322	0.331	0.346	0.349	0.337	0.37	0.359	0.357	0.351	0.343	0.345	0.344	0.381	0.372	0.345	0.332	0.339	0.357	0.342	0.335	0.356	0.359	0.381	0.344	0.33	0.334	0.337	0.278	0.339	0.342	0.341	0.341	0.35	0.313	0.348	0.299	0.354	0.333	0.33	0.321	0.337	0.316	0.321	0.339	0.323	0.324	0.33	0.368	0.344
163	0.323	0.331	0.351	0.35	0.338	0.371	0.36	0.36	0.352	0.343	0.347	0.345	0.385	0.373	0.345	0.333	0.34	0.357	0.344	0.336	0.357	0.361	0.382	0.345	0.33	0.336	0.338	0.276	0.341	0.344	0.341	0.342	0.351	0.314	0.349	0.3	0.359	0.335	0.331	0.322	0.338	0.317	0.321	0.34	0.326	0.325	0.332	0.369	0.346
164	0.323	0.338	0.341	0.35	0.339	0.371	0.362	0.362	0.353	0.344	0.348	0.346	0.384	0.375	0.347	0.334	0.341	0.359	0.345	0.336	0.359	0.362	0.383	0.348	0.331	0.338	0.339	0.282	0.342	0.345	0.343	0.344	0.352	0.314	0.351	0.301	0.36	0.335	0.333	0.327	0.339	0.317	0.323	0.341	0.325	0.327	0.333	0.37	0.347
165	0.325	0.333	0.344	0.351	0.34	0.372	0.362	0.361	0.355	0.345	0.35	0.347	0.384	0.376	0.348	0.335	0.343	0.359	0.346	0.338	0.36	0.364	0.385	0.351	0.334	0.338	0.34	0.277	0.343	0.346	0.344	0.343	0.353	0.316	0.352	0.301	0.36	0.336	0.333	0.323	0.341	0.319	0.324	0.342	0.326	0.328	0.335	0.371	0.347
166	0.326	0.333	0.344	0.354	0.345	0.374	0.364	0.362	0.354	0.346	0.351	0.349	0.386	0.377	0.348	0.337	0.343	0.36	0.348	0.349	0.361	0.365	0.386	0.352	0.336	0.339	0.341	0.28	0.344	0.348	0.346	0.345	0.354	0.317	0.353	0.305	0.362	0.337	0.335	0.324	0.342	0.319	0.325	0.343	0.327	0.33	0.335	0.373	0.349
167	0.326	0.336	0.347	0.354	0.342	0.374	0.366	0.363	0.356	0.347	0.351	0.35	0.386	0.379	0.35	0.337	0.345	0.362	0.349	0.339	0.363	0.366	0.388	0.35	0.335	0.341	0.342	0.279	0.346	0.349	0.347	0.346	0.356	0.318	0.353	0.307	0.364	0.339	0.336	0.325	0.343	0.321	0.326	0.346	0.329	0.33	0.338	0.373	0.351
168	0.333	0.336	0.345	0.355	0.353	0.375	0.366	0.364	0.359	0.349	0.352	0.35	0.39	0.381	0.351	0.338	0.346	0.362	0.35	0.34	0.363	0.367	0.388	0.357	0.335	0.342	0.343	0.28	0.347	0.35	0.348	0.347	0.356	0.323	0.355	0.304	0.364	0.339	0.337	0.327	0.343	0.322	0.33	0.345	0.329	0.331	0.338	0.373	0.351
169	0.33	0.337	0.346	0.356	0.343	0.378	0.366	0.366	0.36	0.35	0.353	0.353	0.39	0.38	0.352	0.339	0.346	0.363	0.35	0.342	0.365	0.368	0.396	0.351	0.339	0.342	0.345	0.281	0.35	0.351	0.349	0.348	0.357	0.321	0.355	0.305	0.366	0.343	0.339	0.328	0.345	0.323	0.329	0.346	0.331	0.332	0.339	0.374	0.352
170	0.333	0.339	0.348	0.357	0.344	0.378	0.368	0.368	0.36	0.352	0.354	0.353	0.392	0.381	0.354	0.34	0.348	0.364	0.351	0.343	0.366	0.369	0.391	0.353	0.337	0.344	0.345	0.283	0.348	0.353	0.349	0.349	0.359	0.32	0.356	0.306	0.367	0.342	0.34	0.33	0.346	0.324	0.329	0.347	0.333	0.334	0.34	0.375	0.353
171	0.33	0.34	0.348	0.358	0.345	0.38	0.369	0.367	0.362	0.354	0.355	0.354	0.393	0.383	0.354	0.341	0.351	0.365	0.352	0.343	0.366	0.371	0.392	0.354	0.338	0.344	0.347	0.286	0.35	0.355	0.35	0.351	0.36	0.321	0.358	0.307	0.37	0.343	0.341	0.33	0.346	0.324	0.33	0.348	0.333	0.335	0.341	0.376	0.354
172	0.331	0.34	0.35	0.359	0.347	0.38	0.37	0.368	0.362	0.354	0.358	0.355	0.394	0.383	0.357	0.343	0.35	0.366	0.353	0.343	0.368	0.372	0.393	0.354	0.339	0.345	0.349	0.284	0.351	0.356	0.352	0.352	0.36	0.322	0.361	0.308	0.369	0.344	0.342	0.331	0.348	0.325	0.331	0.349	0.334	0.336	0.343	0.378	0.355
173	0.332	0.341	0.351	0.36	0.347	0.382	0.371	0.369	0.364	0.356	0.358	0.356	0.396	0.385	0.356	0.345	0.351	0.367	0.355	0.345	0.369	0.374	0.402	0.355	0.339	0.346	0.349	0.284	0.352	0.357	0.353	0.353	0.361	0.323	0.36	0.312	0.37	0.35	0.343	0.332	0.348	0.326	0.333	0.352	0.334	0.337	0.343	0.378	0.357
174	0.334	0.342	0.351	0.361	0.35	0.383	0.371	0.369	0.364	0.356	0.358	0.358	0.396	0.385	0.357	0.345	0.352	0.367	0.355	0.346	0.371	0.375	0.395	0.356	0.341	0.346	0.35	0.285	0.353	0.359	0.353	0.353	0.362	0.324	0.361	0.318	0.374	0.347	0.344	0.334	0.351	0.327	0.334	0.351	0.336	0.338	0.345	0.379	0.357
175	0.334	0.342	0.353	0.361	0.349	0.383	0.373	0.37	0.365	0.357	0.359	0.359	0.397	0.388	0.357	0.346	0.353	0.368	0.356	0.346	0.372	0.376	0.397	0.357	0.342	0.347	0.351	0.291	0.354	0.359	0.355	0.355	0.363	0.325	0.363	0.311	0.374	0.349	0.347	0.334	0.351	0.328	0.335	0.353	0.337	0.339	0.346	0.38	0.358
176	0.335	0.344	0.353	0.363	0.35	0.384	0.374	0.373	0.366	0.358	0.361	0.36	0.399	0.388	0.359	0.346	0.355	0.37	0.357	0.348	0.372	0.377	0.398	0.359	0.342	0.349	0.353	0.287	0.356	0.362	0.356	0.356	0.364	0.326	0.364	0.311	0.375	0.35	0.345	0.335	0.352	0.329	0.338	0.353	0.338	0.34	0.347	0.381	0.358
177	0.336	0.343	0.353	0.364	0.351	0.385	0.375	0.373	0.367	0.359	0.361	0.362	0.4	0.388	0.359	0.349	0.355	0.37	0.358	0.35	0.373	0.378	0.399	0.359	0.342	0.349	0.353	0.289	0.359	0.366	0.357	0.356	0.365	0.326	0.365	0.312	0.375	0.35	0.347	0.337	0.353	0.331	0.338	0.354	0.338	0.34	0.349	0.381	0.359
178	0.336	0.345	0.355	0.365	0.351	0.386	0.376	0.373	0.368	0.36	0.362	0.362	0.401	0.389	0.361	0.348	0.356	0.371	0.359	0.349	0.374	0.378	0.4	0.36	0.344	0.349	0.354	0.289	0.358	0.363	0.358	0.357	0.365	0.327	0.366	0.315	0.376	0.351	0.348	0.338	0.353	0.331	0.338	0.355	0.339	0.341	0.349	0.382	0.36
179	0.338	0.347	0.355	0.366	0.352	0.387	0.377	0.374	0.369	0.361	0.363	0.362	0.403	0.391	0.362	0.35	0.356	0.373	0.36	0.35	0.375	0.379	0.4	0.36	0.344	0.352	0.354	0.291	0.359	0.364	0.358	0.358	0.366	0.328	0.366	0.319	0.378	0.352	0.349	0.339	0.354	0.332	0.339	0.356	0.34	0.342	0.35	0.383	0.361
180	0.338	0.348	0.357	0.366	0.352	0.388	0.378	0.376	0.37	0.363	0.364	0.364	0.402	0.391	0.364	0.35	0.357	0.374	0.36	0.351	0.376	0.38	0.401	0.361	0.346	0.351	0.355	0.291	0.36	0.366	0.36	0.36	0.368	0.329	0.367	0.315	0.379	0.356	0.35	0.34	0.355	0.333	0.341	0.357	0.341	0.343	0.352	0.384	0.362
181	0.338	0.349	0.357	0.367	0.353	0.389	0.378	0.376	0.371	0.363	0.364	0.364	0.403	0.393	0.364	0.351	0.358	0.373	0.362	0.352	0.378	0.384	0.402	0.362	0.346	0.352	0.357	0.291	0.361	0.368	0.36	0.361	0.369	0.33	0.369	0.32	0.381	0.354	0.352	0.342	0.356	0.334	0.341	0.358	0.343	0.344	0.352	0.385	0.363
182	0.34	0.349	0.358	0.368	0.354	0.391	0.379	0.377	0.373	0.364	0.366	0.366	0.406	0.394	0.364	0.352	0.36	0.374	0.363	0.352	0.381	0.384	0.403	0.363	0.346	0.352	0.357	0.293	0.362	0.369	0.361	0.361	0.369	0.33	0.37	0.323	0.382	0.356	0.352	0.341	0.356	0.335	0.342	0.359	0.343	0.345	0.352	0.386	0.364
183	0.342	0.35	0.359	0.369	0.364	0.391	0.38	0.378	0.373	0.365	0.367	0.367	0.406	0.396	0.365	0.353	0.361	0.375	0.363	0.353	0.38	0.384	0.405	0.364	0.347	0.355	0.359	0.294	0.362	0.369	0.362	0.362	0.37	0.331	0.371	0.317	0.384	0.358	0.353	0.342	0.357	0.336	0.343	0.36	0.344	0.346	0.354	0.387	0.365
184	0.343	0.35	0.359	0.369	0.356	0.393	0.382	0.378	0.374	0.366	0.368	0.368	0.406	0.395	0.365	0.353	0.361	0.376	0.364	0.354	0.381	0.385	0.405	0.364	0.348	0.355	0.361	0.294	0.364	0.371	0.363	0.363	0.37	0.332	0.373	0.327	0.385	0.359	0.353	0.343	0.359	0.336	0.344	0.361	0.344	0.347	0.355	0.388	0.365
185	0.342	0.351	0.359	0.37	0.36	0.393	0.382	0.379	0.375	0.367	0.368	0.369	0.408	0.398	0.366	0.354	0.362	0.377	0.365	0.355	0.383	0.386	0.406	0.365	0.348	0.355	0.361	0.296	0.364	0.371	0.364	0.363	0.372	0.333	0.373	0.319	0.385	0.361	0.355	0.346	0.359	0.337	0.345	0.362	0.346	0.347	0.357	0.389	0.367
186	0.344	0.351	0.361	0.371	0.358	0.394	0.383	0.38	0.376	0.368	0.369	0.37	0.408	0.398	0.368	0.355	0.363	0.377	0.367	0.355	0.383	0.387	0.407	0.366	0.349	0.356	0.361	0.296	0.365	0.372	0.365	0.364	0.372	0.333	0.375	0.32	0.387	0.364	0.355	0.345	0.36	0.339	0.346	0.363	0.345	0.349	0.356	0.389	0.367
187	0.346	0.352	0.361	0.373	0.359	0.394	0.383	0.381	0.376	0.369	0.371	0.371	0.409	0.398	0.368	0.356	0.363	0.379	0.367	0.356	0.383	0.387	0.408	0.367	0.352	0.358	0.362	0.297	0.367	0.373	0.366	0.364	0.373	0.335	0.375	0.327	0.388	0.36	0.357	0.346	0.361	0.339	0.347	0.363	0.346	0.349	0.358	0.39	0.367
188	0.345	0.353	0.362	0.374	0.36	0.396	0.384	0.382	0.378	0.369	0.373	0.371	0.41	0.4	0.369	0.357	0.365	0.379	0.368	0.357	0.384	0.388	0.409	0.367	0.351	0.358	0.362	0.297	0.368	0.375	0.366	0.365	0.374	0.336	0.376	0.321	0.389	0.361	0.359	0.347	0.361	0.339	0.347	0.364	0.347	0.35	0.358	0.389	0.368
189	0.346	0.354	0.363	0.374	0.365	0.396	0.385	0.383	0.379	0.37	0.372	0.372	0.411	0.4	0.37	0.357	0.365	0.38	0.367	0.358	0.385	0.389	0.41	0.368	0.352	0.359	0.363	0.298	0.368	0.375	0.367	0.366	0.374	0.336	0.376	0.322	0.389	0.363	0.359	0.349	0.362	0.34	0.348	0.365	0.348	0.35	0.359	0.388	0.369
190	0.346	0.355	0.363	0.375	0.359	0.397	0.386	0.383	0.38	0.371	0.374	0.373	0.414	0.401	0.371	0.358	0.366	0.381	0.368	0.358	0.385	0.39	0.411	0.368	0.352	0.36	0.363	0.298	0.369	0.377	0.368	0.367	0.376	0.336	0.378	0.323	0.39	0.363	0.359	0.348	0.363	0.341	0.349	0.365	0.348	0.351	0.36	0.389	0.37
191	0.348	0.356	0.364	0.375	0.36	0.398	0.386	0.383	0.38	0.373	0.373	0.374	0.413	0.402	0.373	0.36	0.365	0.381	0.369	0.358	0.385	0.391	0.411	0.369	0.353	0.361	0.365	0.299	0.37	0.378	0.368	0.368	0.377	0.337	0.378	0.324	0.392	0.366	0.36	0.349	0.363	0.342	0.349	0.365	0.352	0.352	0.361	0.39	0.37
192	0.347	0.357	0.365	0.375	0.361	0.399	0.388	0.385	0.381	0.374	0.375	0.375	0.414	0.402	0.372	0.361	0.366	0.381	0.371	0.36	0.387	0.392	0.412	0.369	0.353	0.361	0.366	0.3	0.37	0.378	0.369	0.369	0.378	0.337	0.379	0.328	0.393	0.365	0.361	0.35	0.364	0.343	0.351	0.367	0.347	0.352	0.361	0.39	0.371
193	0.349	0.359	0.366	0.377	0.362	0.399	0.387	0.385	0.381	0.374	0.374	0.377	0.415	0.404	0.372	0.36	0.368	0.382	0.371	0.361	0.388	0.393	0.413	0.37	0.353	0.361	0.367	0.3	0.372	0.38	0.37	0.37	0.378	0.338	0.38	0.325	0.393	0.366	0.361	0.35	0.365	0.343	0.352	0.368	0.349	0.353	0.362	0.391	0.372
194	0.35	0.358	0.366	0.377	0.364	0.4	0.389	0.386	0.383	0.376	0.377	0.378	0.417	0.405	0.374	0.361	0.369	0.382	0.372	0.36	0.389	0.393	0.413	0.372	0.355	0.362	0.367	0.301	0.372	0.38	0.371	0.371	0.379	0.339	0.381	0.33	0.395	0.368	0.362	0.351	0.366	0.344	0.353	0.369	0.349	0.353	0.363	0.392	0.373
195	0.351	0.359	0.367	0.378	0.364	0.401	0.389	0.386	0.383	0.376	0.378	0.378	0.417	0.405	0.373	0.362	0.369	0.383	0.372	0.36	0.389	0.394	0.414	0.372	0.355	0.363	0.369	0.301	0.373	0.382	0.372	0.371	0.379	0.34	0.381	0.327	0.396	0.367	0.364	0.353	0.366	0.345	0.354	0.37	0.35	0.354	0.364	0.393	0.374
196	0.351	0.358	0.368	0.378	0.364	0.403	0.391	0.388	0.384	0.376	0.377	0.379	0.418	0.407	0.374	0.362	0.371	0.383	0.373	0.362	0.39	0.395	0.417	0.373	0.355	0.364	0.369	0.302	0.374	0.383	0.372	0.371	0.379	0.34	0.382	0.328	0.396	0.368	0.364	0.353	0.367	0.345	0.355	0.37	0.35	0.355	0.365	0.391	0.374
197	0.353	0.361	0.369	0.38	0.365	0.402	0.391	0.388	0.385	0.377	0.378	0.38	0.418	0.407	0.376	0.364	0.371	0.385	0.374	0.362	0.39	0.395	0.416	0.372	0.357	0.364	0.37	0.301	0.375	0.383	0.373	0.373	0.38	0.34	0.383	0.329	0.397	0.37	0.364	0.354	0.367	0.346	0.355	0.371	0.35	0.356	0.365	0.391	0.375
198	0.353	0.361	0.37	0.38	0.365	0.403	0.392	0.389	0.385	0.378	0.378	0.381	0.419	0.407	0.377	0.365	0.37	0.385	0.374	0.363	0.39	0.396	0.417	0.372	0.357	0.365	0.371	0.303	0.375	0.383	0.374	0.373	0.38	0.341	0.383	0.329	0.398	0.371	0.365	0.355	0.369	0.347	0.356	0.372	0.352	0.357	0.366	0.391	0.376
199	0.351	0.362	0.369	0.381	0.366	0.403	0.393	0.39	0.386	0.378	0.38	0.381	0.42	0.407	0.378	0.365	0.372	0.386	0.375	0.363	0.391	0.397	0.417	0.372	0.358	0.365	0.373	0.302	0.377	0.385	0.375	0.374	0.381	0.343	0.383	0.33	0.399	0.37	0.366	0.356	0.369	0.347	0.357	0.372	0.351	0.361	0.366	0.391	0.376
200	0.353	0.362	0.369	0.382	0.368	0.404	0.393	0.391	0.386	0.38	0.381	0.382	0.421	0.408	0.378	0.365	0.373	0.386	0.374	0.364	0.391	0.398	0.417	0.373	0.357	0.366	0.372	0.305	0.377	0.386	0.375	0.374	0.383	0.343	0.383	0.331	0.4	0.371	0.367	0.357	0.369	0.348	0.357	0.373	0.352	0.358	0.367	0.392	0.377
201	0.353	0.363	0.37	0.382	0.369	0.405	0.394	0.391	0.388	0.38	0.382	0.383	0.421	0.409	0.379	0.366	0.372	0.386	0.376	0.365	0.391	0.399	0.418	0.374	0.358	0.366	0.373	0.305	0.378	0.386	0.376	0.375	0.383	0.342	0.385	0.331	0.401	0.373	0.368	0.357	0.37	0.348	0.358	0.373	0.354	0.358	0.367	0.392	0.377
202	0.354	0.364	0.371	0.384	0.367	0.406	0.395	0.391	0.388	0.381	0.382	0.383	0.421	0.41	0.38	0.367	0.374	0.387	0.376	0.365	0.392	0.4	0.418	0.374	0.358	0.366	0.373	0.304	0.378	0.387	0.376	0.376	0.384	0.343	0.385	0.332	0.401	0.373	0.368	0.357	0.37	0.349	0.358	0.374	0.354	0.359	0.368	0.393	0.378
203	0.355	0.364	0.371	0.383	0.372	0.407	0.395	0.392	0.389	0.382	0.382	0.384	0.423	0.411	0.38	0.368	0.374	0.388	0.377	0.367	0.393	0.4	0.419	0.374	0.358	0.367	0.374	0.306	0.379	0.388	0.377	0.377	0.384	0.344	0.387	0.332	0.402	0.373	0.368	0.358	0.37	0.35	0.36	0.375	0.354	0.36	0.369	0.395	0.38
204	0.355	0.364	0.372	0.383	0.37	0.409	0.395	0.392	0.391	0.383	0.383	0.385	0.423	0.412	0.38	0.367	0.376	0.388	0.378	0.366	0.393	0.4	0.419	0.375	0.359	0.367	0.375	0.305	0.379	0.389	0.377	0.378	0.385	0.345	0.388	0.333	0.403	0.375	0.369	0.359	0.371	0.35	0.36	0.375	0.355	0.36	0.37	0.395	0.38
205	0.356	0.365	0.372	0.383	0.369	0.407	0.396	0.393	0.392	0.384	0.383	0.386	0.423	0.412	0.381	0.368	0.375	0.389	0.379	0.367	0.394	0.401	0.42	0.376	0.36	0.368	0.375	0.306	0.38	0.389	0.378	0.377	0.385	0.345	0.388	0.334	0.405	0.377	0.369	0.36	0.372	0.351	0.361	0.376	0.355	0.361	0.37	0.395	0.38
206	0.357	0.365	0.373	0.385	0.37	0.408	0.396	0.393	0.391	0.384	0.384	0.387	0.424	0.412	0.382	0.369	0.376	0.39	0.379	0.367	0.394	0.402	0.421	0.376	0.361	0.369	0.377	0.312	0.381	0.39	0.378	0.378	0.385	0.346	0.39	0.335	0.405	0.377	0.371	0.36	0.373	0.352	0.362	0.376	0.356	0.363	0.371	0.395	0.38
207	0.356	0.365	0.373	0.385	0.371	0.409	0.398	0.394	0.393	0.384	0.385	0.387	0.426	0.413	0.382	0.37	0.377	0.39	0.38	0.369	0.395	0.403	0.422	0.377	0.361	0.37	0.378	0.306	0.382	0.393	0.379	0.379	0.386	0.347	0.389	0.335	0.406	0.377	0.371	0.361	0.374	0.352	0.363	0.378	0.357	0.363	0.371	0.396	0.381
208	0.357	0.366	0.375	0.387	0.37	0.409	0.399	0.395	0.393	0.385	0.386	0.388	0.427	0.414	0.383	0.371	0.378	0.39	0.38	0.368	0.396	0.404	0.423	0.378	0.361	0.371	0.378	0.307	0.382	0.391	0.38	0.379	0.387	0.346	0.39	0.336	0.407	0.378	0.372	0.362	0.374	0.352	0.364	0.377	0.357	0.363	0.371	0.396	0.381
209	0.358	0.366	0.375	0.387	0.371	0.409	0.399	0.395	0.393	0.385	0.386	0.388	0.428	0.414	0.383	0.371	0.378	0.391	0.38	0.37	0.396	0.404	0.423	0.379	0.363	0.371	0.379	0.307	0.384	0.392	0.381	0.38	0.387	0.349	0.391	0.336	0.408	0.378	0.373	0.363	0.374	0.353	0.364	0.378	0.357	0.364	0.371	0.397	0.382
210	0.358	0.367	0.375	0.387	0.375	0.41	0.399	0.396	0.393	0.386	0.386	0.389	0.426	0.415	0.384	0.372	0.379	0.391	0.381	0.37	0.396	0.405	0.423	0.379	0.364	0.372	0.379	0.307	0.384	0.393	0.381	0.38	0.388	0.348	0.392	0.337	0.407	0.379	0.374	0.363	0.375	0.353	0.365	0.378	0.358	0.364	0.372	0.398	0.383
211	0.358	0.367	0.375	0.387	0.372	0.41	0.4	0.396	0.395	0.388	0.387	0.389	0.427	0.414	0.384	0.373	0.378	0.391	0.381	0.37	0.395	0.406	0.424	0.378	0.364	0.372	0.38	0.308	0.385	0.393	0.382	0.381	0.388	0.348	0.392	0.338	0.409	0.38	0.374	0.364	0.376	0.353	0.366	0.379	0.359	0.364	0.371	0.398	0.385
212	0.359	0.369	0.376	0.389	0.371	0.411	0.4	0.397	0.395	0.388	0.388	0.39	0.43	0.417	0.385	0.372	0.379	0.392	0.382	0.372	0.396	0.406	0.424	0.379	0.364	0.373	0.38	0.31	0.387	0.395	0.382	0.382	0.389	0.35	0.392	0.338	0.409	0.383	0.374	0.364	0.376	0.354	0.366	0.38	0.359	0.365	0.371	0.398	0.383
213	0.36	0.369	0.376	0.389	0.372	0.412	0.4	0.398	0.395	0.388	0.388	0.391	0.429	0.416	0.387	0.374	0.379	0.392	0.382	0.372	0.396	0.407	0.424	0.378	0.364	0.372	0.381	0.314	0.385	0.395	0.382	0.383	0.389	0.35	0.393	0.339	0.41	0.383	0.375	0.364	0.376	0.355	0.367	0.38	0.36	0.365	0.371	0.399	0.384
214	0.36	0.37	0.377	0.388	0.372	0.412	0.401	0.398	0.396	0.389	0.389	0.391	0.43	0.417	0.385	0.373	0.38	0.393	0.383	0.372	0.398	0.407	0.425	0.379	0.364	0.373	0.38	0.31	0.386	0.396	0.383	0.383	0.39	0.35	0.396	0.34	0.411	0.381	0.376	0.365	0.376	0.355	0.368	0.381	0.36	0.366	0.373	0.399	0.384
215	0.361	0.37	0.378	0.39	0.373	0.413	0.401	0.399	0.396	0.389	0.388	0.392	0.43	0.418	0.387	0.375	0.381	0.393	0.383	0.372	0.398	0.408	0.424	0.379	0.364	0.373	0.382	0.309	0.386	0.397	0.383	0.383	0.391	0.35	0.394	0.34	0.412	0.382	0.376	0.365	0.377	0.356	0.369	0.381	0.361	0.367	0.373	0.4	0.385
216	0.362	0.37	0.378	0.39	0.374	0.414	0.402	0.399	0.397	0.39	0.39	0.393	0.431	0.419	0.387	0.375	0.382	0.393	0.384	0.373	0.398	0.408	0.425	0.38	0.365	0.373	0.383	0.31	0.387	0.398	0.383	0.384	0.391	0.351	0.395	0.34	0.413	0.382	0.377	0.366	0.377	0.356	0.369	0.383	0.364	0.368	0.373	0.399	0.386
217	0.362	0.371	0.378	0.39	0.374	0.413	0.403	0.399	0.398	0.391	0.391	0.394	0.432	0.419	0.388	0.376	0.382	0.393	0.385	0.372	0.399	0.408	0.426	0.381	0.366	0.374	0.383	0.31	0.387	0.397	0.384	0.385	0.391	0.352	0.395	0.342	0.413	0.382	0.377	0.367	0.378	0.357	0.37	0.384	0.362	0.367	0.373	0.401	0.386
218	0.362	0.371	0.379	0.391	0.375	0.414	0.405	0.4	0.398	0.39	0.39	0.394	0.433	0.419	0.388	0.376	0.383	0.394	0.385	0.373	0.398	0.409	0.426	0.38	0.367	0.375	0.384	0.311	0.387	0.398	0.384	0.384	0.391	0.351	0.397	0.342	0.413	0.382	0.377	0.368	0.379	0.357	0.371	0.383	0.362	0.368	0.374	0.401	0.387
219	0.361	0.371	0.379	0.391	0.375	0.413	0.404	0.401	0.398	0.391	0.391	0.394	0.432	0.419	0.387	0.377	0.383	0.394	0.386	0.373	0.399	0.41	0.427	0.381	0.367	0.375	0.384	0.311	0.388	0.398	0.385	0.385	0.392	0.352	0.397	0.343	0.414	0.384	0.378	0.368	0.379	0.358	0.371	0.384	0.362	0.368	0.374	0.4	0.386
220	0.362	0.372	0.38	0.393	0.376	0.415	0.404	0.401	0.4	0.391	0.392	0.395	0.432	0.42	0.389	0.378	0.383	0.394	0.385	0.375	0.4	0.411	0.427	0.381	0.367	0.376	0.385	0.312	0.389	0.399	0.386	0.385	0.392	0.353	0.397	0.344	0.415	0.383	0.379	0.369	0.379	0.358	0.372	0.384	0.363	0.369	0.374	0.401	0.388
221	0.363	0.372	0.379	0.393	0.375	0.414	0.404	0.401	0.4	0.392	0.393	0.395	0.433	0.42	0.389	0.378	0.383	0.395	0.386	0.374	0.4	0.412	0.428	0.382	0.368	0.376	0.385	0.312	0.39	0.399	0.386	0.386	0.392	0.353	0.397	0.343	0.415	0.384	0.378	0.369	0.381	0.358	0.372	0.384	0.363	0.369	0.375	0.399	0.388
222	0.363	0.373	0.38	0.393	0.376	0.415	0.405	0.402	0.4	0.392	0.392	0.396	0.434	0.42	0.39	0.378	0.384	0.396	0.386	0.375	0.4	0.412	0.428	0.382	0.368	0.377	0.386	0.313	0.391	0.401	0.387	0.387	0.393	0.353	0.397	0.344	0.416	0.385	0.379	0.369	0.38	0.358	0.373	0.386	0.364	0.371	0.375	0.4	0.389
223	0.364	0.374	0.38	0.393	0.377	0.416	0.405	0.402	0.4	0.393	0.394	0.396	0.436	0.424	0.391	0.38	0.385	0.396	0.387	0.376	0.401	0.412	0.427	0.382	0.369	0.377	0.385	0.313	0.391	0.401	0.387	0.387	0.394	0.353	0.399	0.344	0.415	0.385	0.381	0.37	0.381	0.359	0.373	0.385	0.364	0.371	0.376	0.399	0.389
224	0.365	0.373	0.38	0.393	0.378	0.418	0.407	0.402	0.401	0.394	0.393	0.397	0.436	0.421	0.392	0.379	0.384	0.396	0.388	0.376	0.401	0.413	0.428	0.382	0.368	0.378	0.386	0.313	0.391	0.402	0.387	0.388	0.395	0.354	0.399	0.344	0.417	0.385	0.38	0.37	0.38	0.36	0.374	0.386	0.365	0.371	0.376	0.399	0.389
225	0.365	0.373	0.381	0.394	0.377	0.418	0.407	0.402	0.401	0.394	0.394	0.397	0.434	0.422	0.393	0.38	0.385	0.396	0.387	0.375	0.402	0.413	0.428	0.382	0.369	0.377	0.386	0.313	0.391	0.403	0.387	0.387	0.395	0.354	0.4	0.345	0.417	0.388	0.381	0.37	0.381	0.36	0.375	0.387	0.366	0.372	0.376	0.397	0.391
226	0.365	0.373	0.381	0.394	0.383	0.418	0.406	0.403	0.402	0.394	0.393	0.398	0.44	0.422	0.391	0.38	0.386	0.397	0.388	0.377	0.402	0.413	0.428	0.383	0.37	0.377	0.387	0.315	0.393	0.402	0.387	0.388	0.394	0.355	0.4	0.346	0.418	0.39	0.381	0.371	0.382	0.36	0.375	0.386	0.365	0.372	0.377	0.394	0.39
227	0.365	0.374	0.382	0.394	0.377	0.418	0.406	0.403	0.403	0.395	0.393	0.398	0.436	0.423	0.391	0.381	0.385	0.397	0.389	0.376	0.402	0.414	0.43	0.384	0.37	0.378	0.387	0.314	0.392	0.403	0.388	0.388	0.395	0.355	0.401	0.347	0.418	0.387	0.381	0.371	0.382	0.361	0.377	0.387	0.366	0.372	0.377	0.393	0.392
228	0.365	0.375	0.383	0.394	0.378	0.421	0.407	0.404	0.402	0.395	0.395	0.399	0.437	0.423	0.393	0.381	0.387	0.398	0.389	0.376	0.403	0.414	0.43	0.384	0.37	0.378	0.388	0.315	0.393	0.404	0.388	0.389	0.395	0.355	0.401	0.347	0.42	0.389	0.382	0.373	0.383	0.36	0.377	0.388	0.366	0.373	0.378	0.393	0.391
229	0.367	0.374	0.383	0.396	0.378	0.419	0.407	0.404	0.405	0.395	0.395	0.399	0.438	0.423	0.392	0.382	0.387	0.398	0.389	0.377	0.403	0.415	0.43	0.385	0.371	0.378	0.388	0.315	0.393	0.403	0.389	0.388	0.395	0.358	0.403	0.347	0.419	0.39	0.382	0.373	0.384	0.361	0.378	0.388	0.366	0.374	0.378	0.393	0.392
230	0.366	0.377	0.382	0.396	0.38	0.421	0.408	0.405	0.403	0.396	0.396	0.4	0.437	0.424	0.393	0.383	0.387	0.398	0.389	0.378	0.402	0.415	0.43	0.384	0.372	0.38	0.389	0.318	0.394	0.403	0.389	0.389	0.396	0.359	0.401	0.347	0.42	0.389	0.383	0.374	0.383	0.362	0.377	0.389	0.367	0.374	0.378	0.393	0.392
231	0.365	0.375	0.382	0.396	0.379	0.419	0.408	0.405	0.404	0.396	0.395	0.4	0.436	0.425	0.393	0.382	0.388	0.399	0.389	0.378	0.403	0.415	0.431	0.384	0.372	0.38	0.39	0.315	0.395	0.404	0.389	0.39	0.396	0.356	0.402	0.348	0.42	0.389	0.384	0.373	0.383	0.362	0.378	0.389	0.367	0.374	0.378	0.393	0.393
232	0.366	0.376	0.383	0.397	0.378	0.42	0.408	0.406	0.404	0.396	0.397	0.4	0.437	0.425	0.395	0.383	0.387	0.399	0.39	0.378	0.403	0.416	0.431	0.385	0.372	0.38	0.39	0.316	0.395	0.406	0.389	0.39	0.397	0.357	0.403	0.348	0.422	0.389	0.385	0.374	0.384	0.361	0.378	0.388	0.367	0.375	0.378	0.393	0.392
233	0.366	0.377	0.382	0.397	0.38	0.42	0.409	0.405	0.404	0.397	0.398	0.4	0.439	0.425	0.394	0.383	0.388	0.399	0.391	0.378	0.403	0.416	0.432	0.385	0.371	0.381	0.391	0.316	0.394	0.405	0.39	0.39	0.397	0.357	0.404	0.348	0.422	0.393	0.384	0.374	0.385	0.363	0.379	0.389	0.367	0.375	0.378	0.392	0.393
234	0.368	0.377	0.384	0.398	0.38	0.421	0.409	0.407	0.404	0.397	0.397	0.401	0.439	0.428	0.394	0.384	0.388	0.399	0.39	0.378	0.404	0.417	0.432	0.385	0.371	0.381	0.39	0.319	0.395	0.406	0.39	0.391	0.397	0.357	0.409	0.349	0.422	0.391	0.385	0.374	0.384	0.362	0.38	0.388	0.368	0.376	0.378	0.392	0.394
235	0.367	0.377	0.383	0.398	0.38	0.423	0.41	0.406	0.405	0.397	0.397	0.402	0.441	0.426	0.395	0.385	0.389	0.4	0.392	0.38	0.404	0.417	0.431	0.385	0.371	0.38	0.391	0.317	0.396	0.407	0.391	0.392	0.398	0.358	0.406	0.349	0.424	0.393	0.386	0.376	0.385	0.364	0.38	0.391	0.369	0.376	0.379	0.391	0.394
236	0.368	0.378	0.384	0.398	0.38	0.421	0.41	0.406	0.405	0.398	0.398	0.402	0.44	0.428	0.396	0.385	0.389	0.4	0.392	0.379	0.405	0.417	0.432	0.385	0.371	0.38	0.391	0.318	0.396	0.408	0.39	0.392	0.398	0.358	0.406	0.35	0.424	0.394	0.385	0.376	0.385	0.363	0.381	0.39	0.369	0.377	0.379	0.391	0.393
237	0.368	0.376	0.384	0.398	0.381	0.424	0.411	0.406	0.406	0.398	0.397	0.403	0.443	0.428	0.396	0.385	0.39	0.4	0.392	0.379	0.405	0.418	0.432	0.386	0.373	0.381	0.392	0.317	0.397	0.407	0.391	0.392	0.398	0.358	0.406	0.351	0.424	0.393	0.386	0.376	0.386	0.364	0.381	0.39	0.37	0.377	0.379	0.39	0.396
238	0.368	0.377	0.384	0.398	0.381	0.423	0.41	0.408	0.406	0.399	0.398	0.404	0.439	0.427	0.396	0.386	0.39	0.4	0.392	0.379	0.405	0.418	0.433	0.386	0.373	0.381	0.393	0.318	0.397	0.408	0.391	0.392	0.399	0.358	0.407	0.352	0.424	0.398	0.386	0.378	0.386	0.364	0.382	0.392	0.37	0.378	0.38	0.389	0.395
239	0.371	0.379	0.385	0.399	0.381	0.423	0.411	0.406	0.407	0.399	0.399	0.404	0.443	0.428	0.398	0.387	0.39	0.401	0.392	0.379	0.405	0.419	0.432	0.387	0.374	0.381	0.393	0.319	0.397	0.408	0.391	0.392	0.399	0.36	0.406	0.351	0.425	0.394	0.386	0.377	0.386	0.364	0.382	0.391	0.37	0.379	0.379	0.389	0.395
240	0.369	0.378	0.385	0.399	0.382	0.425	0.412	0.407	0.407	0.4	0.398	0.404	0.441	0.428	0.397	0.386	0.391	0.401	0.393	0.379	0.405	0.42	0.433	0.386	0.373	0.381	0.394	0.32	0.398	0.409	0.392	0.392	0.399	0.36	0.408	0.352	0.425	0.395	0.387	0.377	0.387	0.364	0.382	0.392	0.371	0.378	0.38	0.389	0.396
241	0.369	0.378	0.386	0.4	0.382	0.422	0.412	0.407	0.407	0.4	0.399	0.405	0.444	0.429	0.397	0.387	0.391	0.401	0.394	0.381	0.404	0.421	0.433	0.386	0.373	0.382	0.393	0.318	0.398	0.409	0.392	0.393	0.398	0.359	0.407	0.352	0.425	0.397	0.388	0.378	0.387	0.364	0.383	0.394	0.371	0.379	0.38	0.388	0.396
242	0.367	0.378	0.385	0.4	0.383	0.425	0.412	0.408	0.407	0.399	0.4	0.405	0.442	0.43	0.397	0.388	0.391	0.401	0.393	0.381	0.404	0.421	0.434	0.386	0.374	0.382	0.394	0.319	0.399	0.409	0.392	0.393	0.399	0.36	0.406	0.353	0.426	0.393	0.389	0.378	0.388	0.365	0.383	0.393	0.372	0.379	0.379	0.388	0.396
243	0.368	0.379	0.385	0.4	0.382	0.428	0.412	0.407	0.407	0.4	0.401	0.406	0.444	0.428	0.398	0.388	0.391	0.401	0.393	0.381	0.405	0.421	0.433	0.386	0.373	0.381	0.395	0.32	0.399	0.408	0.392	0.394	0.4	0.36	0.407	0.354	0.426	0.397	0.389	0.379	0.388	0.365	0.383	0.394	0.372	0.38	0.38	0.388	0.397
244	0.373	0.379	0.385	0.4	0.383	0.425	0.412	0.408	0.407	0.4	0.4	0.405	0.442	0.43	0.398	0.389	0.391	0.403	0.393	0.381	0.405	0.422	0.434	0.386	0.373	0.383	0.395	0.319	0.399	0.412	0.392	0.394	0.4	0.361	0.408	0.355	0.427	0.397	0.389	0.378	0.387	0.365	0.384	0.392	0.373	0.38	0.38	0.389	0.396
245	0.371	0.379	0.385	0.4	0.382	0.429	0.413	0.408	0.408	0.402	0.401	0.406	0.441	0.43	0.4	0.389	0.393	0.402	0.395	0.381	0.405	0.421	0.434	0.386	0.373	0.382	0.395	0.321	0.399	0.41	0.393	0.394	0.4	0.361	0.407	0.354	0.428	0.397	0.389	0.379	0.387	0.365	0.384	0.391	0.373	0.381	0.38	0.389	0.396
246	0.369	0.38	0.386	0.401	0.383	0.429	0.413	0.409	0.408	0.401	0.4	0.407	0.445	0.431	0.399	0.389	0.392	0.402	0.395	0.382	0.405	0.422	0.434	0.386	0.374	0.382	0.394	0.32	0.401	0.41	0.393	0.395	0.401	0.362	0.408	0.355	0.429	0.395	0.39	0.379	0.388	0.368	0.384	0.393	0.378	0.381	0.381	0.39	0.396
247	0.37	0.381	0.385	0.401	0.386	0.425	0.413	0.409	0.408	0.402	0.401	0.407	0.446	0.434	0.399	0.39	0.393	0.402	0.395	0.382	0.405	0.422	0.434	0.386	0.374	0.382	0.395	0.32	0.4	0.411	0.393	0.394	0.401	0.361	0.408	0.355	0.428	0.398	0.389	0.379	0.388	0.367	0.385	0.393	0.374	0.381	0.381	0.39	0.396
248	0.372	0.379	0.386	0.401	0.383	0.425	0.413	0.409	0.409	0.402	0.4	0.407	0.444	0.43	0.399	0.389	0.393	0.404	0.395	0.382	0.405	0.424	0.434	0.386	0.374	0.382	0.395	0.32	0.401	0.413	0.394	0.395	0.401	0.362	0.409	0.356	0.428	0.398	0.391	0.379	0.388	0.366	0.386	0.395	0.369	0.382	0.381	0.39	0.396
249	0.371	0.38	0.386	0.402	0.384	0.43	0.414	0.409	0.409	0.402	0.401	0.408	0.447	0.431	0.4	0.39	0.393	0.404	0.395	0.383	0.406	0.423	0.435	0.386	0.375	0.382	0.396	0.322	0.399	0.412	0.393	0.396	0.402	0.362	0.41	0.357	0.429	0.397	0.391	0.38	0.389	0.366	0.386	0.396	0.374	0.382	0.382	0.39	0.398
250	0.372	0.38	0.386	0.402	0.386	0.43	0.414	0.41	0.409	0.403	0.402	0.408	0.444	0.43	0.4	0.391	0.393	0.403	0.397	0.381	0.405	0.425	0.435	0.386	0.375	0.382	0.396	0.321	0.401	0.413	0.394	0.396	0.401	0.364	0.41	0.357	0.43	0.397	0.39	0.38	0.39	0.367	0.386	0.395	0.366	0.382	0.381	0.389	0.399
251	0.371	0.383	0.386	0.402	0.386	0.429	0.414	0.409	0.41	0.403	0.402	0.409	0.446	0.432	0.4	0.391	0.393	0.403	0.397	0.382	0.406	0.424	0.436	0.386	0.375	0.383	0.396	0.321	0.402	0.413	0.394	0.395	0.401	0.362	0.41	0.357	0.43	0.399	0.391	0.381	0.39	0.367	0.386	0.395	0.366	0.383	0.382	0.391	0.398
252	0.374	0.38	0.386	0.402	0.385	0.431	0.415	0.412	0.41	0.404	0.402	0.408	0.444	0.432	0.4	0.39	0.393	0.404	0.395	0.383	0.405	0.425	0.436	0.386	0.375	0.383	0.397	0.321	0.401	0.413	0.394	0.395	0.401	0.365	0.41	0.358	0.429	0.399	0.393	0.382	0.39	0.368	0.386	0.395	0.367	0.383	0.381	0.392	0.398
253	0.37	0.381	0.387	0.402	0.386	0.43	0.415	0.411	0.41	0.403	0.403	0.408	0.446	0.431	0.401	0.392	0.393	0.404	0.397	0.383	0.407	0.424	0.436	0.387	0.376	0.383	0.398	0.322	0.402	0.415	0.395	0.396	0.401	0.364	0.409	0.358	0.43	0.398	0.392	0.382	0.39	0.367	0.387	0.394	0.367	0.384	0.382	0.389	0.399
254	0.372	0.382	0.386	0.402	0.385	0.43	0.415	0.412	0.409	0.403	0.403	0.408	0.444	0.432	0.4	0.392	0.394	0.404	0.397	0.384	0.406	0.427	0.436	0.387	0.376	0.383	0.398	0.324	0.403	0.415	0.395	0.396	0.403	0.363	0.412	0.36	0.429	0.401	0.393	0.38	0.39	0.37	0.387	0.395	0.368	0.384	0.381	0.39	0.4
255	0.372	0.382	0.387	0.403	0.386	0.431	0.415	0.41	0.411	0.405	0.402	0.409	0.446	0.433	0.401	0.392	0.394	0.403	0.397	0.383	0.406	0.426	0.436	0.387	0.376	0.383	0.398	0.323	0.401	0.415	0.396	0.396	0.403	0.363	0.411	0.359	0.43	0.402	0.391	0.382	0.39	0.368	0.387	0.395	0.367	0.385	0.382	0.388	0.399
256	0.374	0.381	0.388	0.403	0.386	0.429	0.415	0.411	0.41	0.404	0.403	0.41	0.447	0.435	0.401	0.393	0.393	0.404	0.397	0.385	0.406	0.425	0.436	0.386	0.377	0.384	0.397	0.323	0.403	0.417	0.397	0.396	0.403	0.365	0.412	0.359	0.431	0.402	0.392	0.381	0.391	0.37	0.388	0.396	0.368	0.385	0.383	0.388	0.399
257	0.373	0.382	0.386	0.403	0.386	0.428	0.415	0.41	0.41	0.405	0.403	0.41	0.446	0.436	0.401	0.393	0.393	0.406	0.399	0.384	0.406	0.427	0.436	0.386	0.376	0.383	0.398	0.323	0.403	0.415	0.395	0.396	0.403	0.365	0.413	0.36	0.43	0.402	0.394	0.382	0.391	0.368	0.388	0.394	0.367	0.385	0.383	0.388	0.399
258	0.374	0.383	0.387	0.403	0.388	0.43	0.415	0.411	0.412	0.405	0.403	0.41	0.45	0.435	0.401	0.393	0.395	0.404	0.398	0.387	0.406	0.427	0.437	0.387	0.378	0.383	0.398	0.323	0.403	0.417	0.396	0.397	0.404	0.364	0.413	0.36	0.432	0.401	0.393	0.382	0.391	0.369	0.388	0.397	0.368	0.386	0.383	0.387	0.4
259	0.375	0.381	0.388	0.402	0.388	0.43	0.415	0.412	0.412	0.405	0.403	0.411	0.45	0.434	0.402	0.394	0.394	0.405	0.397	0.383	0.407	0.428	0.437	0.386	0.377	0.384	0.399	0.324	0.404	0.416	0.396	0.397	0.403	0.366	0.411	0.36	0.433	0.401	0.394	0.383	0.392	0.369	0.389	0.397	0.368	0.386	0.383	0.386	0.399
260	0.374	0.38	0.389	0.403	0.39	0.429	0.415	0.414	0.412	0.406	0.404	0.41	0.449	0.434	0.403	0.394	0.395	0.405	0.398	0.384	0.406	0.428	0.437	0.387	0.377	0.384	0.4	0.327	0.403	0.418	0.396	0.398	0.404	0.366	0.415	0.361	0.436	0.401	0.395	0.383	0.393	0.37	0.389	0.395	0.369	0.386	0.384	0.388	0.4
261	0.375	0.383	0.387	0.403	0.388	0.433	0.416	0.412	0.413	0.406	0.404	0.411	0.45	0.434	0.402	0.395	0.395	0.405	0.399	0.384	0.407	0.429	0.438	0.388	0.377	0.384	0.4	0.324	0.402	0.417	0.396	0.398	0.405	0.366	0.412	0.36	0.433	0.403	0.394	0.382	0.392	0.369	0.39	0.398	0.369	0.387	0.384	0.389	0.402
262	0.374	0.382	0.389	0.403	0.387	0.428	0.416	0.414	0.413	0.406	0.403	0.411	0.449	0.436	0.403	0.395	0.395	0.406	0.398	0.386	0.406	0.429	0.439	0.388	0.376	0.385	0.4	0.324	0.406	0.415	0.398	0.398	0.404	0.367	0.413	0.361	0.434	0.405	0.395	0.385	0.392	0.37	0.389	0.398	0.369	0.388	0.384	0.388	0.402
263	0.372	0.386	0.388	0.405	0.39	0.431	0.416	0.412	0.412	0.406	0.406	0.411	0.45	0.434	0.403	0.396	0.395	0.406	0.401	0.386	0.407	0.429	0.438	0.387	0.376	0.385	0.4	0.325	0.406	0.418	0.398	0.398	0.404	0.367	0.415	0.361	0.434	0.403	0.395	0.383	0.392	0.369	0.39	0.397	0.369	0.387	0.384	0.389	0.4
264	0.378	0.382	0.388	0.404	0.387	0.433	0.416	0.413	0.413	0.405	0.405	0.41	0.45	0.437	0.403	0.395	0.395	0.406	0.4	0.384	0.407	0.428	0.438	0.387	0.377	0.384	0.401	0.325	0.405	0.415	0.396	0.398	0.404	0.367	0.414	0.361	0.434	0.403	0.399	0.386	0.393	0.37	0.39	0.398	0.369	0.388	0.384	0.389	0.402
265	0.372	0.384	0.388	0.404	0.391	0.432	0.417	0.414	0.412	0.405	0.405	0.411	0.449	0.437	0.404	0.395	0.394	0.406	0.399	0.385	0.408	0.429	0.439	0.386	0.378	0.385	0.4	0.325	0.405	0.417	0.396	0.399	0.404	0.367	0.417	0.362	0.436	0.402	0.395	0.385	0.393	0.37	0.391	0.399	0.369	0.389	0.383	0.389	0.401
266	0.373	0.384	0.388	0.404	0.391	0.433	0.417	0.414	0.413	0.406	0.406	0.412	0.452	0.433	0.404	0.396	0.396	0.406	0.4	0.384	0.408	0.43	0.438	0.388	0.377	0.386	0.401	0.326	0.407	0.42	0.397	0.399	0.405	0.367	0.416	0.362	0.433	0.401	0.396	0.384	0.393	0.37	0.391	0.399	0.37	0.389	0.384	0.388	0.402
267	0.374	0.383	0.388	0.405	0.388	0.435	0.417	0.415	0.413	0.406	0.409	0.411	0.446	0.438	0.403	0.397	0.397	0.406	0.399	0.386	0.408	0.429	0.438	0.388	0.377	0.386	0.402	0.326	0.409	0.418	0.396	0.399	0.405	0.367	0.416	0.362	0.438	0.401	0.395	0.387	0.394	0.371	0.391	0.397	0.372	0.39	0.384	0.388	0.401
268	0.371	0.385	0.388	0.405	0.386	0.434	0.417	0.414	0.413	0.406	0.407	0.411	0.45	0.436	0.404	0.396	0.395	0.406	0.401	0.385	0.409	0.43	0.438	0.388	0.379	0.385	0.401	0.326	0.405	0.419	0.399	0.399	0.406	0.368	0.415	0.362	0.434	0.406	0.397	0.384	0.394	0.371	0.392	0.4	0.369	0.39	0.384	0.39	0.403
269	0.376	0.385	0.389	0.405	0.39	0.434	0.417	0.415	0.413	0.408	0.406	0.412	0.449	0.435	0.405	0.397	0.396	0.407	0.401	0.386	0.408	0.43	0.439	0.387	0.378	0.386	0.402	0.331	0.409	0.417	0.397	0.4	0.406	0.369	0.415	0.363	0.437	0.404	0.397	0.386	0.393	0.371	0.392	0.4	0.37	0.39	0.385	0.389	0.403
270	0.375	0.384	0.388	0.406	0.389	0.433	0.418	0.414	0.414	0.405	0.407	0.413	0.453	0.436	0.406	0.397	0.396	0.407	0.4	0.387	0.408	0.429	0.438	0.388	0.376	0.386	0.402	0.327	0.406	0.421	0.398	0.398	0.404	0.368	0.415	0.363	0.436	0.405	0.396	0.385	0.396	0.371	0.393	0.399	0.371	0.39	0.386	0.39	0.404
271	0.378	0.385	0.39	0.405	0.391	0.434	0.418	0.415	0.414	0.406	0.406	0.413	0.451	0.437	0.406	0.397	0.397	0.406	0.4	0.387	0.408	0.43	0.437	0.388	0.377	0.387	0.402	0.327	0.407	0.419	0.397	0.399	0.407	0.373	0.416	0.363	0.436	0.405	0.396	0.386	0.395	0.372	0.394	0.398	0.37	0.391	0.384	0.388	0.404
272	0.375	0.383	0.389	0.405	0.397	0.434	0.417	0.415	0.415	0.406	0.408	0.413	0.453	0.438	0.405	0.398	0.397	0.407	0.401	0.387	0.409	0.432	0.437	0.388	0.378	0.386	0.402	0.327	0.406	0.419	0.397	0.4	0.407	0.37	0.417	0.363	0.435	0.402	0.398	0.385	0.394	0.372	0.393	0.401	0.371	0.391	0.385	0.388	0.403
273	0.377	0.384	0.388	0.407	0.389	0.435	0.417	0.416	0.414	0.407	0.408	0.413	0.452	0.435	0.404	0.398	0.397	0.406	0.401	0.387	0.409	0.43	0.435	0.388	0.378	0.386	0.402	0.327	0.407	0.42	0.397	0.4	0.404	0.37	0.416	0.364	0.436	0.404	0.397	0.386	0.394	0.372	0.393	0.401	0.371	0.392	0.385	0.39	0.402
274	NA	NA	NA	NA	NA	NA	NA	NA	NA	NA	NA	NA	NA	NA	NA	NA	NA	NA	NA	NA	NA	NA	NA	NA	NA	NA	NA	NA	NA	NA	NA	NA	NA	NA	NA	NA	NA	NA	NA	NA	NA	NA	NA	NA	NA	NA	NA	NA	NA
275	NA	NA	NA	NA	NA	NA	NA	NA	NA	NA	NA	NA	NA	NA	NA	NA	NA	NA	NA	NA	NA	NA	NA	NA	NA	NA	NA	NA	NA	NA	NA	NA	NA	NA	NA	NA	NA	NA	NA	NA	NA	NA	NA	NA	NA	NA	NA	NA	NA
276	NA	NA	NA	NA	NA	NA	NA	NA	NA	NA	NA	NA	NA	NA	NA	NA	NA	NA	NA	NA	NA	NA	NA	NA	NA	NA	NA	NA	NA	NA	NA	NA	NA	NA	NA	NA	NA	NA	NA	NA	NA	NA	NA	NA	NA	NA	NA	NA	NA
277	NA	NA	NA	NA	NA	NA	NA	NA	NA	NA	NA	NA	NA	NA	NA	NA	NA	NA	NA	NA	NA	NA	NA	NA	NA	NA	NA	NA	NA	NA	NA	NA	NA	NA	NA	NA	NA	NA	NA	NA	NA	NA	NA	NA	NA	NA	NA	NA	NA
278	NA	NA	NA	NA	NA	NA	NA	NA	NA	NA	NA	NA	NA	NA	NA	NA	NA	NA	NA	NA	NA	NA	NA	NA	NA	NA	NA	NA	NA	NA	NA	NA	NA	NA	NA	NA	NA	NA	NA	NA	NA	NA	NA	NA	NA	NA	NA	NA	NA
279	NA	NA	NA	NA	NA	NA	NA	NA	NA	NA	NA	NA	NA	NA	NA	NA	NA	NA	NA	NA	NA	NA	NA	NA	NA	NA	NA	NA	NA	NA	NA	NA	NA	NA	NA	NA	NA	NA	NA	NA	NA	NA	NA	NA	NA	NA	NA	NA	NA
280	NA	NA	NA	NA	NA	NA	NA	NA	NA	NA	NA	NA	NA	NA	NA	NA	NA	NA	NA	NA	NA	NA	NA	NA	NA	NA	NA	NA	NA	NA	NA	NA	NA	NA	NA	NA	NA	NA	NA	NA	NA	NA	NA	NA	NA	NA	NA	NA	NA
281	NA	NA	NA	NA	NA	NA	NA	NA	NA	NA	NA	NA	NA	NA	NA	NA	NA	NA	NA	NA	NA	NA	NA	NA	NA	NA	NA	NA	NA	NA	NA	NA	NA	NA	NA	NA	NA	NA	NA	NA	NA	NA	NA	NA	NA	NA	NA	NA	NA
282	NA	NA	NA	NA	NA	NA	NA	NA	NA	NA	NA	NA	NA	NA	NA	NA	NA	NA	NA	NA	NA	NA	NA	NA	NA	NA	NA	NA	NA	NA	NA	NA	NA	NA	NA	NA	NA	NA	NA	NA	NA	NA	NA	NA	NA	NA	NA	NA	NA
283	NA	NA	NA	NA	NA	NA	NA	NA	NA	NA	NA	NA	NA	NA	NA	NA	NA	NA	NA	NA	NA	NA	NA	NA	NA	NA	NA	NA	NA	NA	NA	NA	NA	NA	NA	NA	NA	NA	NA	NA	NA	NA	NA	NA	NA	NA	NA	NA	NA
284	NA	NA	NA	NA	NA	NA	NA	NA	NA	NA	NA	NA	NA	NA	NA	NA	NA	NA	NA	NA	NA	NA	NA	NA	NA	NA	NA	NA	NA	NA	NA	NA	NA	NA	NA	NA	NA	NA	NA	NA	NA	NA	NA	NA	NA	NA	NA	NA	NA
285	NA	NA	NA	NA	NA	NA	NA	NA	NA	NA	NA	NA	NA	NA	NA	NA	NA	NA	NA	NA	NA	NA	NA	NA	NA	NA	NA	NA	NA	NA	NA	NA	NA	NA	NA	NA	NA	NA	NA	NA	NA	NA	NA	NA	NA	NA	NA	NA	NA
286	NA	NA	NA	NA	NA	NA	NA	NA	NA	NA	NA	NA	NA	NA	NA	NA	NA	NA	NA	NA	NA	NA	NA	NA	NA	NA	NA	NA	NA	NA	NA	NA	NA	NA	NA	NA	NA	NA	NA	NA	NA	NA	NA	NA	NA	NA	NA	NA	NA
287	NA	NA	NA	NA	NA	NA	NA	NA	NA	NA	NA	NA	NA	NA	NA	NA	NA	NA	NA	NA	NA	NA	NA	NA	NA	NA	NA	NA	NA	NA	NA	NA	NA	NA	NA	NA	NA	NA	NA	NA	NA	NA	NA	NA	NA	NA	NA	NA	NA
288	NA	NA	NA	NA	NA	NA	NA	NA	NA	NA	NA	NA	NA	NA	NA	NA	NA	NA	NA	NA	NA	NA	NA	NA	NA	NA	NA	NA	NA	NA	NA	NA	NA	NA	NA	NA	NA	NA	NA	NA	NA	NA	NA	NA	NA	NA	NA	NA	NA
289	NA	NA	NA	NA	NA	NA	NA	NA	NA	NA	NA	NA	NA	NA	NA	NA	NA	NA	NA	NA	NA	NA	NA	NA	NA	NA	NA	NA	NA	NA	NA	NA	NA	NA	NA	NA	NA	NA	NA	NA	NA	NA	NA	NA	NA	NA	NA	NA	NA
[truncated: 959 more columns]
